# Supplementary material for: Micropeptide AF127577.4-ORF hidden in a lncRNA diminishes glioblastoma cell proliferation via the modulation of ERK2/METTL3 interaction
Source: Sci Rep. 2024 May 27;14:12090. doi: 10.1038/s41598-024-62710-y (PMC11130299; doi:10.1038/s41598-024-62710-y)
Supplement: Supplementary file 4 — Supplementary Information 4. [file 41598_2024_62710_MOESM4_ESM.xlsx]

## Sheet: Sheet2
Supplementary Table S2. The 32 lncRNAs with coding potential in LN308 GBM cells.
Protein IDs		Peptide counts (all)	Peptide counts (razor+unique)	Peptide counts (unique)	Fasta headers	Number of proteins	Peptides	Razor + unique peptides	Unique peptides	Peptides exp	Razor + unique peptides exp	Unique peptides exp	Sequence coverage [%]	Unique + razor sequence coverage [%]	Unique sequence coverage [%]	Mol. weight [kDa]	Sequence length	Sequence lengths	Fraction average	Fraction 1	Fraction 2	Fraction 3	Fraction 4	Fraction 5	Fraction 6	Fraction 7	Fraction 8	Fraction 9	Fraction 10	Fraction 11	Fraction 12	Fraction 13	Fraction 14	Fraction 15	Fraction 16	Fraction 17	Fraction 18	Fraction 19	Fraction 20	Fraction 21	Fraction 22	Fraction 23	Fraction 24	Fraction 25	Fraction 26	Fraction 27	Fraction 28	Fraction 29	Fraction 30
AC004884.2	4	2	2	2		1	2	2	2	2	2	2	21.3	21.3	21.3	5.4442	47	47	22.2												1	1	1	1	1	1	2	1	1	1	1	1		1	1	1	1	1	1
AC012485.1	4	1	1	1		1	1	1	1	1	1	1	32.1	32.1	32.1	12.423	112	112	17.2	3	3	3	3	2		2	2	3	3	3	4	4	4	3	3	2	3	2	2	2	3	3	2	3	3	3	2	4	5
AC016876.3	14	1	1	1		1	1	1	1	1	1	1	65.6	65.6	65.6	3.7872	32	32	16.1	2	2	3	2	2	1	2	2	2	2	1	1	1	1	1	2	1	2	3	3	2	2	2	2	2	1	1	1	1	2
AC040162.3	3	2	2	2		1	2	2	2	2	2	2	21.2	21.2	21.2	18.036	165	165	17.4	3	2	2	2	2	2	1	3	1	2	1	2	2	2	1	1	3	2	2	3	3	3	2	2	2	1	3	2	2	2
AC090114.2	47	1	1	1		1	1	1	1	1	1	1	25.5	25.5	25.5	5.9859	51	51	15.7		1	1	1	1	1	1	1	1	1	1	1	1	1		1	1	1		1	1	1	1	1	1		1		1	1
AC092803.1	7	1	1	1		1	1	1	1	1	1	1	12.2	12.2	12.2	10.138	98	98	17.1	2	2	3	2	2	2	2	1	2	2	2	2	2	2	2	2	2	2	2	2	2	2	2	2	2	2	2	2	2	2
AC104109.4	8	2	2	2		1	2	2	2	2	2	2	5.9	5.9	5.9	53.057	471	471	16.8	3	1	2	2	1	2	3	3	3	3	3	3	3	3	3	4	3	3	3	2	3	3	3	3	2	2	2	2	2	2
AC104964.2	1	1	1	1		1	1	1	1	1	1	1	100	100	100	1.5608	14	14	18	2	1	2	2	1		1	1	1	1	1	1	1	1	1	1	1	1	2				1	1	1	2	2	2	2	2
AC105206.1	24	1	1	1		1	1	1	1	1	1	1	31.7	31.7	31.7	6.9203	63	63	20																				1
AC110048.2	50	1	1	1		1	1	1	1	1	1	1	38.3	38.3	38.3	5.8587	60	60	15.3	1	1	1	1	1	2	1	1	1	1	1	1	2	3	1	2	2	1		1	1	2	1	2	1	1	1
AC124798.1	22	1	1	1		1	1	1	1	1	1	1	100	100	100	1.4838	14	14	16.7	1	1	1	1	1	2	1	1	1	1	1	1	1	1	1	1	1	1	1	1	1	1	1	1	1	1	1	1	1	1
AC144548.1	4	3	3	3		1	3	3	3	3	3	3	32.3	32.3	32.3	17.462	158	158	17.2	2	3	3	3	3	3	3	3	3	3	3	3	3	3	3	3	3	3	3	3	3	3	4	3	3	3	3	3	3	3
ACTA2-AS1	29	1	1	1		1	1	1	1	1	1	1	70	70	70	2.3868	20	20	10										1
AF127577.4	18	1	1	1		1	1	1	1	1	1	1	48.3	48.3	48.3	3.5842	29	29	18																		1
AF230666.2	2	1	1	1		1	1	1	1	1	1	1	48.4	48.4	48.4	3.7014	31	31	16.5	1	1	1	1	1	1	1	1	1	1	1	1	1	1	1	1	1	1		1	1	1			1	1	1	2		1
AL022311.1	19	5	5	5		1	5	5	5	5	5	5	42.9	42.9	42.9	19.673	170	170	17.1	7	7	6	6	6	6	6	7	6	9	9	7	8	6	6	7	7	7	9	8	8	9	10	9	8	6	7	5	7	6
AL031282.2	24	2	2	2		1	2	2	2	2	2	2	22.9	22.9	22.9	19.662	175	175	13.1	1	1	1	1	1	2	2	2	2	2	1		1	2	1	1	1	1	1	1	1	1	1	1	1	1	1
AL033543.1	75	1	1	1		1	1	1	1	1	1	1	56	56	56	2.8284	25	25	19.9						1	1	1	1	1	1	1	1	1	1				1	2	2	2	2	1	1	1	1	1	2	1
AL137782.1	11	7	7	7		1	7	7	7	7	7	7	32.5	32.5	32.5	34.149	302	302	16.5	6	6	6	6	7	7	8	7	8	5	7	5	4	4	4	5	4	4	3	5	5	5	6	6	8	7	6	6	7	6
AL138749.1	1	1	1	1		1	1	1	1	1	1	1	47.6	47.6	47.6	2.5502	21	21	26.8																			1			1	1	1	1	1	1	1	1	1
AL139423.1	45	1	1	1		1	1	1	1	1	1	1	8	8	8	20.688	201	201	17.5	1	1	1	1	1	1	1	1	1	1	1	1	1	1	1	1	1	1	1	1	1	1	2	1	1	1	1	1	1	2
AL158166.2	2	1	1	1		1	1	1	1	1	1	1	26.1	26.1	26.1	5.3679	46	46	17	1	1	1	1	1	1	1	1	1	1	1	1	1	1	1	1	1	1	1	1	1	1	1	1	1	1	1	1	1	1
AL357033.4	15	1	1	1		1	1	1	1	1	1	1	16.2	16.2	16.2	10.739	105	105	17.1							1	1	1									1	1	1	1	1	1	1
AL591368.1	12	1	1	1		1	1	1	1	1	1	1	63.2	63.2	63.2	2.0204	19	19	17	1	1	1	1	1	1	1	1	1	1	1	1	1	1	1	1	1	1	1	1	1	1	1	1	1	1	1	1	1	1
ARHGAP27P1-BPTFP1-KPNA2P3	12	1	1	1		1	1	1	1	1	1	1	20.2	20.2	20.2	18.296	163	163	5.33		1	1	1		1		1	1
BMS1P4	2	1	1	1		1	1	1	1	1	1	1	17.5	17.5	17.5	11.243	97	97	14.9	1	2	1	1	4	3	2	2	1		1	1	1	1	1	1	1	1	1	1	1	1	1	1	1	1	1	1	1	1
CARS1-AS1	23	1	1	1		1	1	1	1	1	1	1	45.8	45.8	45.8	2.7813	24	24	18.9	1	1	1	1	1	1								1	1	1	1	1	1	1	1	1	1	1	1	1	1	1	1	1
DIAPH1-AS1	12	1	1	1		1	1	1	1	1	1	1	100	100	100	1.2026	10	10	20.8																		1	1			1		1
LINC02335	1	1	1	1		1	1	1	1	1	1	1	92.9	92.9	92.9	1.5006	14	14	17.1	1	1	1	1	1	1	1	1	1	1	1	1	1	1	1	1	1	1	1	1	1	2	1	1	1	1	1	1	1	1
MUC20-OT1	14	2	2	2		1	2	2	2	2	2	2	5	5	5	28.71	261	261	16.3	1	2	1	2	2	1	1	1	1	1	1	1	1	1	2	2	2	1	1	2	1	2	1	2	1	1	1	1	1	1
Z95331.1	158	1	1	1		1	1	1	1	1	1	1	43.6	43.6	43.6	4.283	39	39	14.4	2	3	3	2	2	3	2	2	2	2	1	1	1	1	1	2	2	2	2	2	2	2	2	2	2	2	1	1	1	1
ZNF8-ERVK3-1	21	1	1	1		1	1	1	1	1	1	1	2.7	2.7	2.7	63.384	558	558	7.33	2	2	1	1	1			1	1	1	1	1	1	1	1
[truncated: 22 more columns]
