# Supplementary material for: Micropeptide AF127577.4-ORF hidden in a lncRNA diminishes glioblastoma cell proliferation via the modulation of ERK2/METTL3 interaction
Source: Sci Rep. 2024 May 27;14:12090. doi: 10.1038/s41598-024-62710-y (PMC11130299; doi:10.1038/s41598-024-62710-y)
Supplement: Supplementary file 5 — Supplementary Information 5. [file 41598_2024_62710_MOESM5_ESM.xlsx]

## Sheet: Sheet1
Supplementary Table S3. The 5269 lnRNAs associated with GBM prognosis in TCGA database
gene_name	gene_id	gene_biotype	HR	CI	p.Cox
LINC02082	ENSG00000242268	lncRNA	1.346	1.060-1.710	0.0149356
AC090241.2	ENSG00000270112	lncRNA	1.565	1.228-1.993	0.000290468
EHD4-AS1	ENSG00000259883	lncRNA	1.488	1.171-1.891	0.00116719
AC007114.2	ENSG00000263089	lncRNA	0.720	0.566-0.915	0.00736792
LINC00636	ENSG00000240423	lncRNA	1.460	1.148-1.855	0.00201668
ECE1-AS1	ENSG00000231105	lncRNA	2.530	1.968-3.252	4.35127e-13
LINC01224	ENSG00000269416	lncRNA	3.248	2.503-4.215	7.86095e-19
AC005324.5	ENSG00000266261	lncRNA	0.779	0.612-0.990	0.0410282
AC092301.1	ENSG00000269148	lncRNA	1.433	1.126-1.823	0.00344147
AC116351.1	ENSG00000215246	lncRNA	1.772	1.387-2.264	4.75397e-06
AC103810.5	ENSG00000266644	lncRNA	1.487	1.166-1.896	0.00137115
COLCA1	ENSG00000196167	lncRNA	0.752	0.592-0.956	0.019719
AC005046.1	ENSG00000273055	lncRNA	1.694	1.329-2.160	2.1229e-05
AL080312.2	ENSG00000275358	lncRNA	2.169	1.698-2.772	5.97368e-10
AC022150.3	ENSG00000269349	lncRNA	0.420	0.328-0.539	9.07062e-12
AC018648.1	ENSG00000272905	lncRNA	0.333	0.258-0.430	3.65084e-17
ENTPD1-AS1	ENSG00000226688	lncRNA	0.312	0.242-0.403	4.41474e-19
ACOXL-AS1	ENSG00000204581	lncRNA	0.411	0.321-0.528	2.72525e-12
GFOD1-AS1	ENSG00000237786	lncRNA	0.572	0.448-0.729	6.45672e-06
AC013652.1	ENSG00000259345	lncRNA	0.553	0.434-0.705	1.75444e-06
Z98885.3	ENSG00000279345	lncRNA	0.613	0.482-0.780	6.92673e-05
AL512306.3	ENSG00000240710	lncRNA	0.759	0.598-0.964	0.0236048
PSORS1C3	ENSG00000204528	lncRNA	1.333	1.049-1.693	0.0185387
AC087045.2	ENSG00000272456	lncRNA	2.921	2.268-3.763	1.09229e-16
LINC02864	ENSG00000263711	lncRNA	2.496	1.940-3.210	1.06762e-12
AP001626.1	ENSG00000235023	lncRNA	0.540	0.422-0.691	9.24642e-07
AL356215.1	ENSG00000255521	lncRNA	2.111	1.653-2.697	2.24118e-09
AC103563.2	ENSG00000231062	lncRNA	0.682	0.535-0.869	0.00196386
AC116612.1	ENSG00000258507	lncRNA	0.258	0.199-0.335	2.53579e-24
ITFG2-AS1	ENSG00000256150	lncRNA	0.744	0.587-0.945	0.0152714
LINC02126	ENSG00000259847	lncRNA	1.633	1.280-2.083	8.04878e-05
AC006064.1	ENSG00000245667	lncRNA	1.466	1.152-1.866	0.00188529
AC104009.1	ENSG00000254768	lncRNA	0.528	0.412-0.676	4.22319e-07
AC093424.1	ENSG00000270457	lncRNA	1.417	1.115-1.801	0.00433816
AC116914.1	ENSG00000262358	lncRNA	2.025	1.580-2.595	2.44794e-08
AP001610.2	ENSG00000228318	lncRNA	2.772	2.146-3.581	5.92525e-15
AC008760.1	ENSG00000269680	lncRNA	2.869	2.223-3.702	5.34586e-16
AL121957.1	ENSG00000234206	lncRNA	0.415	0.322-0.534	1.04368e-11
AC002128.1	ENSG00000268947	lncRNA	1.352	1.064-1.720	0.0137436
AP000281.2	ENSG00000232360	lncRNA	0.729	0.574-0.927	0.00989813
RBM38-AS1	ENSG00000218018	lncRNA	1.761	1.381-2.246	5.15996e-06
LEMD1-AS1	ENSG00000226235	lncRNA	2.809	2.178-3.624	1.83564e-15
AC104825.1	ENSG00000251615	lncRNA	0.319	0.247-0.413	2.55359e-18
AC093802.1	ENSG00000220256	lncRNA	0.170	0.127-0.227	8.4894e-33
AL031710.1	ENSG00000261399	lncRNA	0.609	0.478-0.776	6.06624e-05
HCG27	ENSG00000206344	lncRNA	1.318	1.036-1.677	0.0246245
AC139768.1	ENSG00000278126	lncRNA	0.453	0.353-0.580	3.61614e-10
FOXD2-AS1	ENSG00000237424	lncRNA	2.845	2.194-3.690	3.04995e-15
ADIRF-AS1	ENSG00000272734	lncRNA	2.906	2.256-3.743	1.43283e-16
AC006001.2	ENSG00000226824	lncRNA	1.554	1.221-1.978	0.000343958
TOLLIP-AS1	ENSG00000255153	lncRNA	0.605	0.475-0.772	5.33399e-05
PPIC-AS1	ENSG00000249996	lncRNA	2.747	2.131-3.541	6.44017e-15
SRGAP2-AS1	ENSG00000230806	lncRNA	1.439	1.130-1.832	0.00313103
AL162724.2	ENSG00000235204	lncRNA	2.432	1.897-3.120	2.53813e-12
AC068308.1	ENSG00000241231	lncRNA	0.724	0.570-0.920	0.00827222
WWC2-AS2	ENSG00000251359	lncRNA	1.796	1.407-2.293	2.563e-06
AL662844.3	ENSG00000271821	lncRNA	1.295	1.019-1.646	0.0348952
LINC01730	ENSG00000275491	lncRNA	2.035	1.591-2.602	1.48404e-08
AC008079.1	ENSG00000280007	lncRNA	0.739	0.581-0.940	0.0137718
AC099791.2	ENSG00000271200	lncRNA	1.506	1.182-1.919	0.000924066
AC020703.1	ENSG00000249309	lncRNA	1.687	1.324-2.149	2.32889e-05
AC008736.2	ENSG00000267567	lncRNA	2.065	1.611-2.647	1.04475e-08
LINC01771	ENSG00000225675	lncRNA	0.750	0.591-0.953	0.0185973
LINC01299	ENSG00000254081	lncRNA	0.667	0.524-0.850	0.00102153
AL021578.1	ENSG00000275894	lncRNA	1.696	1.332-2.160	1.82835e-05
SNCA-AS1	ENSG00000247775	lncRNA	0.622	0.488-0.792	0.000118835
AC244502.3	ENSG00000259042	lncRNA	1.707	1.337-2.179	1.75717e-05
LINC01219	ENSG00000232987	lncRNA	0.669	0.524-0.854	0.00126172
LINC01994	ENSG00000241098	lncRNA	2.352	1.824-3.032	4.19035e-11
AC004233.2	ENSG00000272079	lncRNA	0.469	0.366-0.601	2.06811e-09
AC098851.1	ENSG00000250990	lncRNA	2.091	1.633-2.678	4.98165e-09
LINC01686	ENSG00000261504	lncRNA	1.746	1.369-2.227	7.28566e-06
AC015712.1	ENSG00000232386	lncRNA	1.488	1.169-1.895	0.00125932
AL022316.1	ENSG00000230107	lncRNA	2.539	1.977-3.260	2.8809e-13
AC008738.4	ENSG00000267714	lncRNA	1.275	1.004-1.619	0.0463838
MRPL20-AS1	ENSG00000224870	lncRNA	2.028	1.582-2.601	2.4473e-08
AC091946.2	ENSG00000272130	lncRNA	0.486	0.379-0.623	1.25401e-08
ITFG1-AS1	ENSG00000260281	lncRNA	1.975	1.544-2.527	6.00015e-08
AL162386.2	ENSG00000234740	lncRNA	0.422	0.329-0.541	1.07355e-11
LINC01562	ENSG00000203356	lncRNA	0.643	0.504-0.820	0.000378023
AC009704.2	ENSG00000276934	lncRNA	1.410	1.108-1.793	0.00517501
AC130324.1	ENSG00000263531	lncRNA	1.625	1.274-2.072	9.24352e-05
AC093297.2	ENSG00000272335	lncRNA	0.352	0.272-0.454	1.13343e-15
AC097505.1	ENSG00000272995	lncRNA	0.374	0.289-0.484	6.15585e-14
AL359643.2	ENSG00000271978	lncRNA	0.654	0.514-0.831	0.000532196
AC005674.1	ENSG00000250413	lncRNA	0.359	0.278-0.464	5.30696e-15
ARHGEF7-AS2	ENSG00000235875	lncRNA	0.446	0.347-0.572	2.44064e-10
AL031722.1	ENSG00000260541	lncRNA	0.552	0.432-0.706	2.08518e-06
AC087627.1	ENSG00000253983	lncRNA	2.551	1.983-3.283	3.23968e-13
AL023803.1	ENSG00000261431	lncRNA	1.895	1.485-2.419	2.84934e-07
AC008750.6	ENSG00000268889	lncRNA	2.402	1.861-3.101	1.73074e-11
AC092611.1	ENSG00000251455	lncRNA	0.699	0.549-0.889	0.00356473
LINC01275	ENSG00000237595	lncRNA	2.757	2.137-3.556	5.68999e-15
AC087276.1	ENSG00000254577	lncRNA	0.676	0.532-0.861	0.00146051
URB1-AS1	ENSG00000256073	lncRNA	1.282	1.009-1.628	0.04182
LINC02432	ENSG00000248810	lncRNA	3.103	2.400-4.013	5.81946e-18
A1BG-AS1	ENSG00000268895	lncRNA	1.426	1.121-1.814	0.00384985
AC093248.1	ENSG00000250066	lncRNA	1.676	1.314-2.139	3.27497e-05
AC012467.1	ENSG00000271916	lncRNA	0.590	0.463-0.752	1.98436e-05
AC008771.1	ENSG00000249042	lncRNA	1.460	1.149-1.854	0.0019527
CA3-AS1	ENSG00000253549	lncRNA	2.784	2.163-3.581	1.69919e-15
AL138724.1	ENSG00000272269	lncRNA	3.724	2.862-4.846	1.27853e-22
AC104964.1	ENSG00000253678	lncRNA	0.639	0.502-0.813	0.000272833
AC021188.1	ENSG00000230747	lncRNA	0.648	0.509-0.823	0.000385255
SNHG6	ENSG00000245910	lncRNA	0.482	0.377-0.616	5.23844e-09
AC091180.2	ENSG00000248714	lncRNA	0.754	0.594-0.958	0.0206734
MYCNOS	ENSG00000233718	lncRNA	0.450	0.351-0.575	2.13538e-10
AP000873.4	ENSG00000254676	lncRNA	0.764	0.600-0.972	0.0282648
MCF2L-AS1	ENSG00000235280	lncRNA	2.068	1.614-2.649	8.97918e-09
LINC01397	ENSG00000258673	lncRNA	1.758	1.378-2.242	5.61657e-06
BX649632.1	ENSG00000273249	lncRNA	0.647	0.507-0.826	0.000459896
NPHP3-AS1	ENSG00000248724	lncRNA	2.546	1.974-3.285	6.25267e-13
AL358472.2	ENSG00000272654	lncRNA	1.423	1.119-1.810	0.00401716
AL445644.1	ENSG00000233516	lncRNA	0.737	0.580-0.937	0.0128423
AC025766.1	ENSG00000270133	lncRNA	1.739	1.363-2.218	8.4739e-06
AL121820.1	ENSG00000258623	lncRNA	0.519	0.407-0.663	1.52032e-07
AC087286.2	ENSG00000259367	lncRNA	0.560	0.439-0.714	2.75591e-06
LINC02818	ENSG00000231966	lncRNA	1.374	1.080-1.747	0.00970238
AC073957.3	ENSG00000273151	lncRNA	0.740	0.582-0.941	0.0141013
AL390786.1	ENSG00000233258	lncRNA	0.301	0.231-0.391	3.32236e-19
PACERR	ENSG00000273129	lncRNA	1.622	1.275-2.064	8.32432e-05
AC026780.2	ENSG00000249984	lncRNA	0.387	0.301-0.498	1.78805e-13
AC084018.2	ENSG00000274292	lncRNA	0.479	0.374-0.614	5.43752e-09
AC026367.3	ENSG00000275759	lncRNA	0.316	0.243-0.412	1.44287e-17
STXBP5-AS1	ENSG00000233452	lncRNA	0.617	0.484-0.787	0.000100834
AC022509.1	ENSG00000255750	lncRNA	2.692	2.094-3.462	1.11251e-14
AC005920.1	ENSG00000247011	lncRNA	1.314	1.035-1.668	0.0250903
AL590666.3	ENSG00000237588	lncRNA	0.693	0.545-0.882	0.00287111
OSGEPL1-AS1	ENSG00000253559	lncRNA	1.441	1.134-1.833	0.00285351
AC005828.5	ENSG00000265971	lncRNA	0.647	0.509-0.822	0.000374358
LINC01285	ENSG00000203650	lncRNA	3.462	2.677-4.477	2.92931e-21
PINK1-AS	ENSG00000117242	lncRNA	2.734	2.117-3.531	1.29916e-14
LINC02882	ENSG00000251138	lncRNA	0.635	0.497-0.811	0.000276607
AC012063.1	ENSG00000227252	lncRNA	0.744	0.585-0.946	0.0157336
AC092162.2	ENSG00000230552	lncRNA	0.245	0.187-0.320	6.72477e-25
AL139220.2	ENSG00000230615	lncRNA	0.627	0.492-0.798	0.000156085
LINC02823	ENSG00000258100	lncRNA	1.846	1.443-2.361	1.03499e-06
LINC00315	ENSG00000184274	lncRNA	0.727	0.570-0.927	0.0100804
BOLA3-AS1	ENSG00000225439	lncRNA	0.538	0.422-0.687	6.1789e-07
AC138904.1	ENSG00000246465	lncRNA	0.785	0.618-0.998	0.0484086
LINC02533	ENSG00000260239	lncRNA	2.122	1.655-2.723	3.17425e-09
AC018541.1	ENSG00000253300	lncRNA	0.248	0.189-0.325	8.37525e-24
AC125603.2	ENSG00000257883	lncRNA	0.439	0.343-0.562	5.89627e-11
CDKN2A-DT	ENSG00000224854	lncRNA	0.782	0.616-0.994	0.0441777
AC026367.1	ENSG00000270482	lncRNA	1.974	1.547-2.518	4.3459e-08
AL133467.1	ENSG00000258572	lncRNA	0.628	0.493-0.800	0.000161683
DOCK9-DT	ENSG00000260992	lncRNA	1.450	1.141-1.842	0.00234375
AF001548.2	ENSG00000263335	lncRNA	1.394	1.095-1.776	0.00709648
AC027130.1	ENSG00000261195	lncRNA	0.244	0.185-0.322	1.34356e-23
AC099794.1	ENSG00000234318	lncRNA	2.527	1.960-3.258	8.81905e-13
AC027575.2	ENSG00000278107	lncRNA	2.016	1.577-2.578	2.27997e-08
AC007611.1	ENSG00000260086	lncRNA	1.535	1.207-1.953	0.000473286
AC024267.3	ENSG00000264304	lncRNA	1.360	1.070-1.729	0.0119151
RRS1-AS1	ENSG00000246145	lncRNA	0.696	0.548-0.885	0.00304458
SMAD9-IT1	ENSG00000236711	lncRNA	0.313	0.243-0.405	6.79914e-19
AP000943.2	ENSG00000255929	lncRNA	0.558	0.436-0.712	2.9087e-06
AC021483.2	ENSG00000261229	lncRNA	3.218	2.470-4.192	4.63787e-18
AC122129.1	ENSG00000197815	lncRNA	0.534	0.417-0.682	5.31082e-07
AL031587.2	ENSG00000233739	lncRNA	1.914	1.501-2.441	1.69599e-07
AL138781.1	ENSG00000275329	lncRNA	0.444	0.345-0.570	2.20829e-10
AC124312.2	ENSG00000257647	lncRNA	0.265	0.205-0.344	1.91546e-23
AC073575.1	ENSG00000258323	lncRNA	0.579	0.454-0.739	1.13834e-05
ADAMTSL4-AS2	ENSG00000237781	lncRNA	1.782	1.398-2.273	3.19689e-06
AC091564.6	ENSG00000255680	lncRNA	1.672	1.313-2.130	3.04493e-05
LINC01615	ENSG00000223485	lncRNA	1.622	1.275-2.065	8.42149e-05
AC005899.5	ENSG00000266385	lncRNA	0.579	0.454-0.739	1.08406e-05
NQO2-AS1	ENSG00000224846	lncRNA	1.333	1.050-1.693	0.0184597
AP000766.1	ENSG00000261098	lncRNA	0.350	0.272-0.451	4.23228e-16
LINC02812	ENSG00000230138	lncRNA	1.546	1.211-1.974	0.00046754
AC104785.1	ENSG00000270720	lncRNA	0.551	0.431-0.706	2.28898e-06
AL359881.3	ENSG00000270171	lncRNA	0.392	0.304-0.506	6.7106e-13
Z84468.1	ENSG00000281732	lncRNA	0.490	0.384-0.627	1.24341e-08
AC012306.2	ENSG00000272667	lncRNA	1.450	1.140-1.845	0.00246098
AC023762.1	ENSG00000271148	lncRNA	0.328	0.253-0.424	2.72435e-17
AC009119.2	ENSG00000260932	lncRNA	0.614	0.483-0.781	7.04505e-05
AC016573.1	ENSG00000253968	lncRNA	0.731	0.576-0.928	0.0101483
AC015912.3	ENSG00000274213	lncRNA	2.490	1.943-3.193	6.13875e-13
AC019080.5	ENSG00000280374	lncRNA	0.581	0.455-0.740	1.12896e-05
DGUOK-AS1	ENSG00000237883	lncRNA	1.663	1.306-2.117	3.64009e-05
LINC00269	ENSG00000215162	lncRNA	0.770	0.607-0.978	0.0323517
STEAP3-AS1	ENSG00000229867	lncRNA	1.745	1.370-2.222	6.39355e-06
AL031663.3	ENSG00000277022	lncRNA	0.582	0.456-0.743	1.37452e-05
AC009054.2	ENSG00000261783	lncRNA	1.726	1.350-2.206	1.30744e-05
AL365184.1	ENSG00000226919	lncRNA	0.759	0.596-0.965	0.0245822
ERICH6-AS1	ENSG00000240137	lncRNA	2.119	1.659-2.707	1.80895e-09
AC040162.3	ENSG00000263126	lncRNA	1.324	1.037-1.691	0.0242147
AL451070.1	ENSG00000229044	lncRNA	1.300	1.023-1.654	0.0321921
AC142472.1	ENSG00000276728	lncRNA	0.570	0.447-0.726	5.05985e-06
AC090921.1	ENSG00000214803	lncRNA	1.442	1.134-1.833	0.00278069
AP003392.4	ENSG00000271751	lncRNA	0.730	0.574-0.927	0.00998102
LNCOC1	ENSG00000253741	lncRNA	0.340	0.264-0.438	8.3568e-17
DNM3OS	ENSG00000230630	lncRNA	3.174	2.458-4.099	8.40453e-19
AP001825.1	ENSG00000254787	lncRNA	0.507	0.397-0.648	5.992e-08
LINC02293	ENSG00000257185	lncRNA	0.524	0.410-0.668	2.00361e-07
AP000320.1	ENSG00000225555	lncRNA	0.748	0.589-0.950	0.0174311
Z84485.1	ENSG00000246982	lncRNA	0.627	0.490-0.804	0.00022628
AL050403.2	ENSG00000270792	lncRNA	3.023	2.329-3.924	9.2112e-17
AC016822.1	ENSG00000236744	lncRNA	0.230	0.175-0.302	3.10304e-26
C9orf147	ENSG00000230185	lncRNA	1.436	1.129-1.825	0.00313412
AC012368.2	ENSG00000228079	lncRNA	0.577	0.453-0.735	8.19111e-06
HSD52	ENSG00000224609	lncRNA	2.641	2.051-3.402	5.4224e-14
AC016542.1	ENSG00000272627	lncRNA	0.454	0.355-0.580	3.24432e-10
CU633906.1	ENSG00000275496	lncRNA	2.185	1.708-2.797	5.23613e-10
FALEC	ENSG00000228126	lncRNA	0.441	0.344-0.565	1.05425e-10
AC034198.2	ENSG00000272263	lncRNA	0.422	0.329-0.541	1.07513e-11
AL450270.1	ENSG00000272428	lncRNA	2.529	1.972-3.244	2.79599e-13
AC109309.1	ENSG00000224513	lncRNA	1.612	1.267-2.051	0.000102559
AP000302.1	ENSG00000231355	lncRNA	1.358	1.068-1.728	0.0125892
AC016745.1	ENSG00000234997	lncRNA	2.221	1.734-2.845	2.62722e-10
LINC01346	ENSG00000233304	lncRNA	0.469	0.365-0.602	2.8017e-09
AC002546.1	ENSG00000267653	lncRNA	0.515	0.403-0.656	8.67128e-08
AL024508.1	ENSG00000272189	lncRNA	0.731	0.575-0.929	0.010456
EDIL3-DT	ENSG00000250320	lncRNA	0.568	0.445-0.725	5.72951e-06
C3orf35	ENSG00000198590	lncRNA	1.383	1.088-1.757	0.00797339
AL355574.1	ENSG00000238058	lncRNA	0.422	0.327-0.543	2.44497e-11
LINC02373	ENSG00000257507	lncRNA	0.682	0.535-0.869	0.0019938
U62317.2	ENSG00000272940	lncRNA	0.506	0.393-0.651	1.12829e-07
AC090772.1	ENSG00000264924	lncRNA	1.684	1.322-2.145	2.43255e-05
MIR223HG	ENSG00000274536	lncRNA	1.557	1.222-1.984	0.000346179
GTSE1-DT	ENSG00000277232	lncRNA	0.445	0.347-0.572	2.20374e-10
DRAIC	ENSG00000245750	lncRNA	0.190	0.144-0.252	3.13842e-31
AC116651.1	ENSG00000273133	lncRNA	1.710	1.342-2.180	1.45866e-05
LINC01163	ENSG00000280953	lncRNA	0.684	0.538-0.870	0.0019845
CIRBP-AS1	ENSG00000267493	lncRNA	1.672	1.313-2.129	3.06432e-05
PCDH9-AS2	ENSG00000228842	lncRNA	1.494	1.175-1.901	0.00107332
AL365356.1	ENSG00000226647	lncRNA	0.572	0.449-0.728	5.9968e-06
AC100782.1	ENSG00000254238	lncRNA	1.573	1.235-2.002	0.000238106
AC025031.1	ENSG00000257496	lncRNA	0.554	0.434-0.708	2.33879e-06
AC007389.3	ENSG00000281920	lncRNA	3.041	2.363-3.913	5.58998e-18
LINC01208	ENSG00000223715	lncRNA	1.689	1.326-2.151	2.13776e-05
AC082651.3	ENSG00000243491	lncRNA	0.700	0.550-0.892	0.00386904
LINC00051	ENSG00000254008	lncRNA	0.427	0.333-0.549	2.38477e-11
EZR-AS1	ENSG00000233893	lncRNA	0.707	0.556-0.898	0.00456401
DLG1-AS1	ENSG00000227375	lncRNA	2.056	1.606-2.631	1.0221e-08
AL162311.3	ENSG00000258938	lncRNA	0.582	0.456-0.743	1.40095e-05
AL391261.4	ENSG00000277651	lncRNA	1.842	1.441-2.354	1.07565e-06
AC103796.1	ENSG00000255496	lncRNA	0.524	0.410-0.670	2.54259e-07
AC009065.1	ENSG00000259780	lncRNA	0.528	0.412-0.675	3.75411e-07
AC016831.1	ENSG00000226380	lncRNA	1.496	1.176-1.904	0.00105102
BRWD1-AS2	ENSG00000255568	lncRNA	0.754	0.593-0.958	0.020961
LINC01001	ENSG00000230724	lncRNA	1.615	1.267-2.057	0.000106087
AC023043.4	ENSG00000274849	lncRNA	3.653	2.813-4.745	2.62279e-22
AC109347.2	ENSG00000272567	lncRNA	1.901	1.486-2.431	3.08215e-07
AC096669.1	ENSG00000225588	lncRNA	0.610	0.479-0.776	5.60827e-05
FRMD6-AS1	ENSG00000273888	lncRNA	0.638	0.501-0.812	0.000264267
AC009686.2	ENSG00000272264	lncRNA	1.761	1.378-2.251	6.18083e-06
AC023908.3	ENSG00000261136	lncRNA	1.655	1.295-2.114	5.53327e-05
AC026979.3	ENSG00000272375	lncRNA	0.592	0.464-0.756	2.64626e-05
AC053527.2	ENSG00000250220	lncRNA	0.513	0.400-0.657	1.26976e-07
WAC-AS1	ENSG00000254635	lncRNA	0.183	0.137-0.245	5.75269e-30
AC087667.1	ENSG00000244791	lncRNA	0.481	0.376-0.614	5.12861e-09
AC087203.3	ENSG00000270074	lncRNA	1.433	1.126-1.824	0.00348165
AL162427.1	ENSG00000227269	lncRNA	1.533	1.203-1.954	0.000551559
AC016877.3	ENSG00000271930	lncRNA	2.121	1.659-2.711	1.90829e-09
AC011498.3	ENSG00000267255	lncRNA	1.837	1.438-2.347	1.14416e-06
AL161729.3	ENSG00000271384	lncRNA	4.385	3.344-5.749	1.07656e-26
TRPM2-AS	ENSG00000230061	lncRNA	1.272	1.002-1.615	0.0482317
AC008434.1	ENSG00000249655	lncRNA	1.531	1.203-1.949	0.000542306
AP005671.1	ENSG00000266288	lncRNA	0.755	0.594-0.960	0.0216457
AC068580.1	ENSG00000229512	lncRNA	1.509	1.184-1.922	0.000868843
L3MBTL4-AS1	ENSG00000264707	lncRNA	2.368	1.844-3.041	1.41291e-11
FTCD-AS1	ENSG00000237338	lncRNA	0.682	0.536-0.869	0.00194768
RUNX3-AS1	ENSG00000229162	lncRNA	2.610	2.024-3.366	1.41317e-13
AC093157.2	ENSG00000235795	lncRNA	1.494	1.173-1.902	0.00112183
AL133163.3	ENSG00000259017	lncRNA	0.515	0.403-0.658	1.08626e-07
HECW2-AS1	ENSG00000229056	lncRNA	2.034	1.590-2.603	1.63511e-08
AC117500.3	ENSG00000256258	lncRNA	0.623	0.490-0.792	0.000112897
AL022344.1	ENSG00000259869	lncRNA	0.230	0.175-0.303	1.18452e-25
LINC01908	ENSG00000265374	lncRNA	0.781	0.614-0.992	0.0431375
AP001001.1	ENSG00000254433	lncRNA	0.520	0.408-0.663	1.39459e-07
AC098869.2	ENSG00000250893	lncRNA	1.811	1.421-2.309	1.61039e-06
TPM1-AS	ENSG00000259498	lncRNA	0.515	0.403-0.658	1.17818e-07
LINC02073	ENSG00000267452	lncRNA	3.026	2.341-3.913	2.99316e-17
LINC00278	ENSG00000231535	lncRNA	1.384	1.089-1.760	0.0079215
AP005131.4	ENSG00000267529	lncRNA	1.278	1.006-1.624	0.0446838
SFTPD-AS1	ENSG00000273372	lncRNA	0.377	0.292-0.487	6.96296e-14
AC092468.1	ENSG00000241596	lncRNA	1.624	1.275-2.070	8.79362e-05
ST3GAL5-AS1	ENSG00000232504	lncRNA	0.552	0.431-0.708	2.80178e-06
AL928970.1	ENSG00000227518	lncRNA	1.279	1.006-1.624	0.0442503
LINC00470	ENSG00000132204	lncRNA	1.831	1.436-2.334	1.05135e-06
AP000350.6	ENSG00000273295	lncRNA	0.422	0.328-0.541	1.2336e-11
LINC01185	ENSG00000228414	lncRNA	0.357	0.276-0.461	2.8291e-15
LINC02749	ENSG00000254480	lncRNA	1.700	1.336-2.164	1.60999e-05
AC010536.3	ENSG00000277504	lncRNA	0.328	0.253-0.424	2.29774e-17
AL031283.2	ENSG00000236045	lncRNA	2.707	2.106-3.481	8.03056e-15
AC027807.2	ENSG00000274128	lncRNA	0.700	0.551-0.890	0.00364468
AL159169.3	ENSG00000273399	lncRNA	0.766	0.602-0.974	0.0297042
AC005165.1	ENSG00000223561	lncRNA	3.815	2.929-4.968	2.93764e-23
IRAG1-AS1	ENSG00000177112	lncRNA	0.749	0.588-0.953	0.0186324
AC092535.5	ENSG00000273179	lncRNA	2.508	1.953-3.220	5.56196e-13
AL008635.1	ENSG00000273176	lncRNA	1.695	1.331-2.158	1.87024e-05
AC012676.3	ENSG00000277170	lncRNA	1.498	1.177-1.906	0.00100177
TUBA3FP	ENSG00000161149	lncRNA	0.558	0.437-0.713	2.9867e-06
AL356740.3	ENSG00000269376	lncRNA	0.718	0.564-0.913	0.00683496
PCAT18	ENSG00000265369	lncRNA	0.690	0.542-0.879	0.00261758
AC026780.1	ENSG00000249169	lncRNA	0.408	0.318-0.524	2.0112e-12
AL021707.4	ENSG00000230912	lncRNA	0.771	0.605-0.982	0.0348809
AC079148.1	ENSG00000260331	lncRNA	0.597	0.468-0.762	3.44764e-05
AC024941.1	ENSG00000278011	lncRNA	0.380	0.294-0.489	7.57247e-14
AC007114.1	ENSG00000263004	lncRNA	0.642	0.504-0.817	0.000314731
AC092666.1	ENSG00000241449	lncRNA	0.604	0.474-0.771	5.01683e-05
AC061975.1	ENSG00000260777	lncRNA	0.326	0.252-0.422	1.48652e-17
LINC02569	ENSG00000235781	lncRNA	1.482	1.165-1.886	0.00138008
CASC9	ENSG00000249395	lncRNA	1.980	1.550-2.529	4.45934e-08
AC096564.1	ENSG00000249604	lncRNA	0.578	0.453-0.736	9.35706e-06
AC063944.2	ENSG00000272597	lncRNA	0.453	0.352-0.584	1.02456e-09
AC046143.1	ENSG00000229334	lncRNA	2.830	2.197-3.645	7.6521e-16
LINC01963	ENSG00000260804	lncRNA	0.622	0.489-0.791	0.000109846
MEG8	ENSG00000225746	lncRNA	1.566	1.230-1.993	0.000267023
AL158166.1	ENSG00000227076	lncRNA	1.892	1.481-2.417	3.27874e-07
AC068987.2	ENSG00000260473	lncRNA	1.386	1.090-1.762	0.00766787
AL133215.1	ENSG00000236662	lncRNA	0.522	0.409-0.666	1.76408e-07
AL606760.2	ENSG00000236723	lncRNA	1.857	1.455-2.371	6.68783e-07
AC091932.1	ENSG00000260981	lncRNA	2.670	2.075-3.435	2.19645e-14
MID1IP1-AS1	ENSG00000238123	lncRNA	0.532	0.417-0.679	3.81319e-07
LINC01940	ENSG00000227744	lncRNA	0.669	0.526-0.851	0.00103424
CTBP1-DT	ENSG00000196810	lncRNA	0.672	0.529-0.855	0.00118225
LINC00649	ENSG00000237945	lncRNA	2.009	1.573-2.565	2.25899e-08
LINC02052	ENSG00000224406	lncRNA	1.479	1.162-1.882	0.00146312
AC022613.2	ENSG00000259523	lncRNA	2.572	2.003-3.303	1.33468e-13
DPP10-AS1	ENSG00000235026	lncRNA	0.332	0.256-0.429	3.73107e-17
TNFRSF10A-AS1	ENSG00000253930	lncRNA	1.462	1.150-1.857	0.00190341
Z82198.1	ENSG00000228622	lncRNA	0.451	0.351-0.578	3.73359e-10
AL365204.1	ENSG00000231460	lncRNA	0.440	0.344-0.564	9.13594e-11
AL121987.1	ENSG00000225279	lncRNA	0.559	0.437-0.713	2.9751e-06
TAF1A-AS1	ENSG00000225265	lncRNA	1.707	1.340-2.175	1.50043e-05
PRR34	ENSG00000182257	lncRNA	0.697	0.548-0.886	0.00320154
PCBP1-AS1	ENSG00000179818	lncRNA	1.968	1.538-2.519	7.57418e-08
AC087286.4	ENSG00000259453	lncRNA	0.724	0.570-0.920	0.00822438
AC023310.4	ENSG00000278626	lncRNA	0.538	0.421-0.687	6.75928e-07
AC005790.1	ENSG00000274447	lncRNA	4.345	3.300-5.720	1.1606e-25
B3GALT1-AS1	ENSG00000235335	lncRNA	1.878	1.472-2.397	4.0966e-07
AL162430.2	ENSG00000236434	lncRNA	1.312	1.031-1.670	0.0270561
AC096540.1	ENSG00000227527	lncRNA	1.860	1.458-2.374	6.06381e-07
AC068506.1	ENSG00000278464	lncRNA	2.093	1.638-2.674	3.41364e-09
SCG5-AS1	ENSG00000241818	lncRNA	1.586	1.246-2.019	0.000177217
EPB41L4A-DT	ENSG00000278921	lncRNA	2.707	2.088-3.508	5.32991e-14
AC098848.1	ENSG00000267112	lncRNA	0.494	0.387-0.631	1.51134e-08
DYRK3-AS1	ENSG00000237605	lncRNA	2.828	2.195-3.644	8.96443e-16
RASAL2-AS1	ENSG00000224687	lncRNA	1.758	1.376-2.246	6.40842e-06
LRRK2-DT	ENSG00000225342	lncRNA	0.753	0.593-0.957	0.0204818
AZIN1-AS1	ENSG00000253320	lncRNA	0.518	0.405-0.662	1.59864e-07
AC093627.7	ENSG00000261795	lncRNA	1.558	1.224-1.983	0.000317673
LINC00265	ENSG00000188185	lncRNA	1.772	1.389-2.260	4.0773e-06
AC008937.3	ENSG00000271828	lncRNA	2.418	1.881-3.107	5.34686e-12
DIRC3-AS1	ENSG00000233143	lncRNA	1.387	1.092-1.763	0.00740298
ASB16-AS1	ENSG00000267080	lncRNA	1.947	1.523-2.489	1.02483e-07
RNU6ATAC35P	ENSG00000221571	lncRNA	0.402	0.312-0.519	2.57052e-12
AC023043.1	ENSG00000260552	lncRNA	3.281	2.520-4.272	1.09197e-18
BX640514.2	ENSG00000273812	lncRNA	3.582	2.750-4.666	3.11689e-21
AC083843.1	ENSG00000254028	lncRNA	0.664	0.523-0.845	0.000848707
MIR1-1HG-AS1	ENSG00000174403	lncRNA	1.325	1.044-1.682	0.0207567
LINC02343	ENSG00000271850	lncRNA	0.226	0.172-0.297	1.37449e-26
AC019254.1	ENSG00000259182	lncRNA	1.564	1.227-1.994	0.000307733
LINC00607	ENSG00000235770	lncRNA	2.022	1.584-2.582	1.61949e-08
PLS3-AS1	ENSG00000271826	lncRNA	2.259	1.765-2.892	1.00081e-10
AC022509.2	ENSG00000256234	lncRNA	0.710	0.558-0.903	0.00535163
LINC01711	ENSG00000268941	lncRNA	4.030	3.101-5.238	1.96002e-25
BX324167.1	ENSG00000235091	lncRNA	0.424	0.330-0.544	1.64963e-11
AL358074.1	ENSG00000229582	lncRNA	1.690	1.325-2.154	2.33135e-05
AL513548.3	ENSG00000275846	lncRNA	0.776	0.611-0.986	0.0378789
GAS1RR	ENSG00000226237	lncRNA	1.810	1.419-2.309	1.80701e-06
AL158071.3	ENSG00000237422	lncRNA	1.317	1.036-1.672	0.024304
AC084116.1	ENSG00000253220	lncRNA	0.337	0.260-0.436	1.55375e-16
AL022313.4	ENSG00000261675	lncRNA	0.238	0.180-0.316	1.46351e-23
LINC00886	ENSG00000240875	lncRNA	3.051	2.366-3.933	7.71479e-18
PRRT3-AS1	ENSG00000230082	lncRNA	2.556	1.987-3.287	2.71008e-13
ARMC2-AS1	ENSG00000230290	lncRNA	1.396	1.097-1.776	0.00663465
AC073263.2	ENSG00000279070	lncRNA	0.346	0.268-0.448	5.24302e-16
AP002812.5	ENSG00000255449	lncRNA	1.279	1.007-1.625	0.044068
H19	ENSG00000130600	lncRNA	4.023	3.061-5.288	1.89803e-23
AC245884.11	ENSG00000275210	lncRNA	2.072	1.619-2.652	7.04577e-09
AC004947.1	ENSG00000233760	lncRNA	0.699	0.549-0.891	0.00379278
LINC01170	ENSG00000253807	lncRNA	0.600	0.471-0.764	3.46326e-05
AC008040.1	ENSG00000239219	lncRNA	0.480	0.375-0.614	5.76604e-09
AP000708.1	ENSG00000255537	lncRNA	0.672	0.528-0.855	0.00124232
AL354696.1	ENSG00000277662	lncRNA	1.341	1.055-1.706	0.0167012
AL357054.4	ENSG00000272463	lncRNA	2.479	1.930-3.184	1.18836e-12
AC012447.1	ENSG00000265451	lncRNA	1.466	1.153-1.863	0.00178684
AP001453.2	ENSG00000256116	lncRNA	1.323	1.038-1.686	0.023575
LINC01415	ENSG00000267325	lncRNA	0.732	0.576-0.930	0.0105603
AL035665.1	ENSG00000229771	lncRNA	1.398	1.100-1.776	0.00618284
AL049749.1	ENSG00000234688	lncRNA	0.256	0.195-0.337	2.15938e-22
DLGAP1-AS5	ENSG00000261520	lncRNA	0.671	0.527-0.856	0.00129865
TMCO1-AS1	ENSG00000224358	lncRNA	0.562	0.441-0.717	3.55088e-06
AC007552.2	ENSG00000256564	lncRNA	0.684	0.538-0.870	0.00197862
AC004921.1	ENSG00000273341	lncRNA	2.881	2.234-3.716	3.64725e-16
AL021395.1	ENSG00000233508	lncRNA	0.527	0.411-0.674	3.54851e-07
CXXC4-AS1	ENSG00000245384	lncRNA	0.719	0.566-0.915	0.00725451
AC078850.1	ENSG00000248187	lncRNA	2.234	1.742-2.866	2.49681e-10
LINC00621	ENSG00000262619	lncRNA	0.353	0.274-0.454	5.03334e-16
STIM2-AS1	ENSG00000240005	lncRNA	1.798	1.409-2.293	2.323e-06
AC092115.3	ENSG00000262136	lncRNA	1.445	1.137-1.837	0.00261763
AC018697.1	ENSG00000266573	lncRNA	1.989	1.558-2.541	3.55487e-08
LINC02613	ENSG00000231367	lncRNA	1.532	1.205-1.949	0.000496445
AC092296.2	ENSG00000267053	lncRNA	1.673	1.311-2.136	3.60321e-05
AL022322.2	ENSG00000279080	lncRNA	1.291	1.015-1.641	0.0370539
EMC1-AS1	ENSG00000230424	lncRNA	1.880	1.470-2.404	4.80424e-07
AC135178.5	ENSG00000266279	lncRNA	1.968	1.542-2.513	5.54675e-08
AC106052.1	ENSG00000272862	lncRNA	0.560	0.438-0.717	4.1129e-06
LINC00644	ENSG00000259142	lncRNA	0.450	0.351-0.578	3.65851e-10
PAXIP1-AS1	ENSG00000273344	lncRNA	1.331	1.047-1.691	0.0194973
AL158163.2	ENSG00000278601	lncRNA	0.271	0.208-0.355	1.03401e-21
LINC00924	ENSG00000259134	lncRNA	1.412	1.110-1.795	0.00492476
AL353807.2	ENSG00000232519	lncRNA	1.426	1.122-1.814	0.00378579
AC083805.3	ENSG00000273805	lncRNA	1.434	1.128-1.823	0.00328112
AC009955.2	ENSG00000267919	lncRNA	4.051	3.096-5.300	1.93754e-24
AL033397.2	ENSG00000249379	lncRNA	0.601	0.471-0.767	4.31241e-05
LINC01579	ENSG00000258754	lncRNA	5.555	4.184-7.376	1.94266e-32
AL390755.1	ENSG00000275830	lncRNA	5.326	4.032-7.037	5.46052e-32
AL096870.2	ENSG00000260669	lncRNA	0.739	0.581-0.940	0.0138622
AC113349.1	ENSG00000249621	lncRNA	1.484	1.163-1.894	0.00149858
AC025280.1	ENSG00000260859	lncRNA	0.751	0.590-0.954	0.0192158
AC008067.1	ENSG00000237031	lncRNA	0.613	0.480-0.783	8.72524e-05
PTPRD-AS2	ENSG00000226717	lncRNA	0.412	0.320-0.530	5.34684e-12
BX284668.6	ENSG00000272426	lncRNA	1.318	1.038-1.675	0.0236868
LINC02518	ENSG00000232316	lncRNA	0.564	0.442-0.720	4.06714e-06
AC116407.1	ENSG00000214708	lncRNA	1.428	1.123-1.814	0.00358958
LINC01823	ENSG00000224655	lncRNA	1.717	1.349-2.186	1.12631e-05
AL354928.1	ENSG00000236643	lncRNA	1.467	1.154-1.865	0.00177387
AC008073.1	ENSG00000223754	lncRNA	0.494	0.385-0.633	2.3986e-08
BX284668.5	ENSG00000238142	lncRNA	2.652	2.061-3.412	3.29577e-14
AL645634.2	ENSG00000237389	lncRNA	0.641	0.503-0.817	0.0003175
AL133353.1	ENSG00000229278	lncRNA	0.608	0.476-0.776	6.61621e-05
AC097376.3	ENSG00000273247	lncRNA	2.125	1.664-2.714	1.52647e-09
LINC01465	ENSG00000221949	lncRNA	2.369	1.851-3.033	7.48564e-12
AC008870.3	ENSG00000261266	lncRNA	1.442	1.134-1.832	0.00281983
RASSF10-DT	ENSG00000254670	lncRNA	1.971	1.542-2.518	5.80637e-08
AL049840.4	ENSG00000269910	lncRNA	1.529	1.202-1.946	0.000552489
AC138466.3	ENSG00000276693	lncRNA	0.708	0.557-0.901	0.0050291
AC026803.2	ENSG00000267898	lncRNA	0.449	0.349-0.577	4.76743e-10
AC005674.2	ENSG00000261490	lncRNA	1.731	1.354-2.213	1.19859e-05
AF127577.4	ENSG00000235609	lncRNA	2.033	1.588-2.603	1.85059e-08
AC145423.3	ENSG00000278112	lncRNA	1.447	1.136-1.842	0.00272668
AL358781.2	ENSG00000230289	lncRNA	1.361	1.070-1.729	0.0118428
AL358394.1	ENSG00000227683	lncRNA	1.972	1.543-2.520	5.73073e-08
LINC00927	ENSG00000259361	lncRNA	0.663	0.520-0.843	0.000830131
CAMTA1-IT1	ENSG00000237402	lncRNA	1.906	1.489-2.438	2.91209e-07
BEAN1-AS1	ENSG00000261656	lncRNA	0.779	0.613-0.990	0.0407908
AC008507.2	ENSG00000267006	lncRNA	0.438	0.343-0.561	5.30593e-11
CD44-AS1	ENSG00000255443	lncRNA	2.302	1.790-2.961	8.03876e-11
AC002480.2	ENSG00000232949	lncRNA	2.812	2.178-3.629	2.0198e-15
Z84723.1	ENSG00000260803	lncRNA	1.870	1.463-2.391	5.84678e-07
AL359532.1	ENSG00000272914	lncRNA	0.649	0.509-0.828	0.000500823
AC027271.1	ENSG00000272576	lncRNA	0.568	0.445-0.726	6.00694e-06
LINC02712	ENSG00000273409	lncRNA	0.531	0.416-0.678	3.84246e-07
AC131157.1	ENSG00000257253	lncRNA	0.456	0.355-0.586	7.6893e-10
HORMAD2-AS1	ENSG00000227117	lncRNA	2.963	2.297-3.822	6.36348e-17
AC113133.1	ENSG00000253389	lncRNA	0.350	0.271-0.451	7.2082e-16
LINC02091	ENSG00000273172	lncRNA	0.532	0.416-0.682	6.20443e-07
AP000757.2	ENSG00000254844	lncRNA	0.630	0.495-0.803	0.000185772
AL356056.1	ENSG00000229227	lncRNA	1.328	1.045-1.688	0.0204848
STAU2-AS1	ENSG00000253302	lncRNA	1.587	1.247-2.020	0.000171466
AC010198.1	ENSG00000246331	lncRNA	1.422	1.119-1.807	0.00400522
AC010624.3	ENSG00000269091	lncRNA	2.290	1.783-2.942	8.8662e-11
AC087241.2	ENSG00000257023	lncRNA	0.623	0.488-0.795	0.000137876
AC073389.3	ENSG00000272791	lncRNA	0.287	0.220-0.373	1.14149e-20
HTT-AS	ENSG00000251075	lncRNA	1.297	1.020-1.649	0.0340991
ERICD	ENSG00000280303	lncRNA	1.416	1.114-1.800	0.0045176
LINC02611	ENSG00000226791	lncRNA	2.788	2.158-3.601	4.27286e-15
AC006942.1	ENSG00000269194	lncRNA	1.463	1.150-1.860	0.00194133
AC097382.1	ENSG00000187904	lncRNA	0.746	0.587-0.948	0.0164804
AP001458.1	ENSG00000254964	lncRNA	1.473	1.158-1.873	0.00158269
MGC16275	ENSG00000246731	lncRNA	0.554	0.435-0.707	1.89666e-06
LINC01277	ENSG00000229017	lncRNA	0.679	0.534-0.865	0.00168514
LINC02614	ENSG00000241288	lncRNA	1.365	1.072-1.739	0.0116699
AC015795.1	ENSG00000250751	lncRNA	1.480	1.164-1.882	0.00138647
AC068057.1	ENSG00000228528	lncRNA	1.612	1.268-2.049	9.80286e-05
AL035420.3	ENSG00000277235	lncRNA	2.474	1.927-3.177	1.24946e-12
LINC02598	ENSG00000256155	lncRNA	0.490	0.384-0.626	1.0836e-08
AC135050.6	ENSG00000278133	lncRNA	2.334	1.821-2.993	2.27322e-11
TEX26-AS1	ENSG00000224743	lncRNA	2.804	2.181-3.605	8.90315e-16
LINC01012	ENSG00000281706	lncRNA	0.744	0.585-0.945	0.0153575
PRMT5-AS1	ENSG00000237054	lncRNA	1.596	1.251-2.037	0.000170611
AC097381.3	ENSG00000273267	lncRNA	0.599	0.470-0.764	3.53193e-05
FABP6-AS1	ENSG00000247699	lncRNA	1.421	1.118-1.807	0.00415232
LINC01800	ENSG00000234572	lncRNA	1.324	1.043-1.682	0.021271
AL139147.1	ENSG00000248458	lncRNA	0.666	0.523-0.847	0.000947604
AC078788.1	ENSG00000241220	lncRNA	1.725	1.353-2.200	1.10509e-05
AP004247.2	ENSG00000255146	lncRNA	0.469	0.367-0.600	1.68668e-09
AC087521.3	ENSG00000254409	lncRNA	0.657	0.516-0.837	0.000661922
LINC02623	ENSG00000234944	lncRNA	2.024	1.578-2.595	2.80151e-08
AC015967.1	ENSG00000274400	lncRNA	0.289	0.222-0.377	3.55669e-20
AC084782.3	ENSG00000277245	lncRNA	0.489	0.382-0.627	1.43844e-08
LINC02609	ENSG00000233593	lncRNA	4.039	3.101-5.259	3.69761e-25
AP000265.1	ENSG00000261610	lncRNA	1.806	1.416-2.302	1.85608e-06
AC018809.2	ENSG00000269982	lncRNA	0.665	0.523-0.845	0.000837901
AC109449.1	ENSG00000259940	lncRNA	0.601	0.472-0.765	3.55833e-05
PIK3IP1-DT	ENSG00000228839	lncRNA	0.626	0.489-0.800	0.000187958
AL117209.1	ENSG00000259515	lncRNA	1.410	1.109-1.793	0.0050982
LINC02679	ENSG00000226676	lncRNA	0.464	0.363-0.593	8.85314e-10
AL021368.1	ENSG00000271761	lncRNA	0.432	0.335-0.558	1.037e-10
TMEM72-AS1	ENSG00000224812	lncRNA	0.207	0.158-0.273	2.24454e-29
AP001020.3	ENSG00000266171	lncRNA	1.974	1.542-2.528	6.81025e-08
LINC02339	ENSG00000279797	lncRNA	0.397	0.309-0.510	5.55213e-13
AL353597.1	ENSG00000227920	lncRNA	0.190	0.143-0.253	2.38611e-30
AL359091.1	ENSG00000207955	lncRNA	0.259	0.197-0.341	2.82284e-22
AC107214.2	ENSG00000272744	lncRNA	0.706	0.555-0.898	0.00453112
AC053503.1	ENSG00000229525	lncRNA	1.609	1.264-2.048	0.000110733
AC009299.2	ENSG00000235724	lncRNA	1.298	1.021-1.650	0.032987
LINC02044	ENSG00000243795	lncRNA	0.492	0.385-0.628	1.32414e-08
RNF139-AS1	ENSG00000245149	lncRNA	0.739	0.581-0.939	0.0134856
AC073842.1	ENSG00000235077	lncRNA	1.341	1.055-1.705	0.0166052
LINC02516	ENSG00000261083	lncRNA	1.848	1.448-2.359	8.109e-07
DEPDC1-AS1	ENSG00000234264	lncRNA	3.037	2.349-3.928	2.48911e-17
AC093117.1	ENSG00000223675	lncRNA	2.598	2.015-3.351	1.80192e-13
AC090912.1	ENSG00000265943	lncRNA	1.553	1.221-1.974	0.000332792
LINC02440	ENSG00000255618	lncRNA	0.290	0.222-0.378	5.85598e-20
AIRN	ENSG00000268257	lncRNA	0.763	0.601-0.969	0.0263117
AC012508.1	ENSG00000260163	lncRNA	0.502	0.392-0.642	4.0999e-08
AC069360.1	ENSG00000250041	lncRNA	1.533	1.205-1.949	0.000498768
FAM198B-AS1	ENSG00000248429	lncRNA	2.090	1.634-2.674	4.44835e-09
AL022328.4	ENSG00000273253	lncRNA	0.708	0.555-0.903	0.00541198
CLCA4-AS1	ENSG00000261737	lncRNA	2.608	2.026-3.356	9.43599e-14
AL096869.1	ENSG00000258935	lncRNA	0.693	0.545-0.881	0.00269232
AL035461.2	ENSG00000275632	lncRNA	2.353	1.833-3.021	1.90803e-11
AC027307.3	ENSG00000268798	lncRNA	0.458	0.358-0.586	5.51695e-10
AC068792.1	ENSG00000275769	lncRNA	0.602	0.473-0.767	3.85869e-05
AC010768.2	ENSG00000255092	lncRNA	0.784	0.618-0.995	0.0458099
AL109810.2	ENSG00000235710	lncRNA	0.633	0.497-0.806	0.000206638
BHLHE40-AS1	ENSG00000235831	lncRNA	2.106	1.645-2.697	3.41632e-09
AP000919.3	ENSG00000272625	lncRNA	2.578	2.000-3.322	2.53892e-13
AL022069.1	ENSG00000261420	lncRNA	0.507	0.396-0.650	7.77162e-08
AC090241.3	ENSG00000274776	lncRNA	0.488	0.380-0.625	1.37914e-08
AC079793.1	ENSG00000228655	lncRNA	1.642	1.290-2.090	5.61897e-05
AL121890.2	ENSG00000276768	lncRNA	0.507	0.394-0.652	1.26483e-07
DHCR24-DT	ENSG00000233203	lncRNA	2.533	1.975-3.248	2.42691e-13
LINC01409	ENSG00000237491	lncRNA	1.295	1.019-1.645	0.0344033
AC018552.2	ENSG00000260467	lncRNA	1.589	1.245-2.028	0.000196168
NTRK3-AS1	ENSG00000260305	lncRNA	0.536	0.419-0.685	6.75595e-07
LINC01515	ENSG00000228065	lncRNA	3.217	2.479-4.175	1.49157e-18
AL117335.1	ENSG00000276649	lncRNA	0.588	0.460-0.751	2.02898e-05
ST20-AS1	ENSG00000259642	lncRNA	2.006	1.566-2.569	3.49741e-08
AL096678.1	ENSG00000228124	lncRNA	1.329	1.046-1.689	0.0198103
LINC01559	ENSG00000180861	lncRNA	1.645	1.291-2.097	5.68449e-05
AL513327.1	ENSG00000225313	lncRNA	2.151	1.680-2.753	1.23227e-09
AC079061.1	ENSG00000248050	lncRNA	0.404	0.312-0.522	5.18632e-12
TMEM99	ENSG00000167920	lncRNA	1.737	1.357-2.225	1.20178e-05
AC010729.1	ENSG00000236106	lncRNA	3.462	2.670-4.489	7.48438e-21
AC140481.1	ENSG00000229797	lncRNA	0.386	0.300-0.498	2.25908e-13
AC009102.2	ENSG00000272372	lncRNA	0.258	0.198-0.337	1.24148e-23
RNF207-AS1	ENSG00000226944	lncRNA	0.661	0.519-0.842	0.000800247
SOX21-AS1	ENSG00000227640	lncRNA	0.395	0.308-0.506	2.51642e-13
AC092368.3	ENSG00000261512	lncRNA	2.610	2.026-3.361	1.07981e-13
AC017071.1	ENSG00000259915	lncRNA	0.439	0.342-0.563	9.11814e-11
AP001596.1	ENSG00000232692	lncRNA	2.161	1.690-2.762	7.85867e-10
EPHA1-AS1	ENSG00000229153	lncRNA	1.495	1.174-1.903	0.00110662
AC005884.2	ENSG00000267449	lncRNA	2.396	1.863-3.081	9.74704e-12
LUCAT1	ENSG00000248323	lncRNA	3.332	2.568-4.324	1.31696e-19
AC093620.1	ENSG00000241269	lncRNA	0.463	0.362-0.594	1.1504e-09
AC072062.1	ENSG00000227769	lncRNA	1.746	1.370-2.224	6.4429e-06
LINC01338	ENSG00000281327	lncRNA	0.658	0.517-0.837	0.000639172
CELF2-AS1	ENSG00000181800	lncRNA	0.445	0.348-0.570	1.16045e-10
Z97989.1	ENSG00000255389	lncRNA	0.307	0.237-0.398	5.72912e-19
AC006252.1	ENSG00000243224	lncRNA	0.723	0.569-0.918	0.00791645
AC093627.6	ENSG00000242611	lncRNA	2.133	1.663-2.736	2.49811e-09
AC093382.1	ENSG00000226276	lncRNA	1.673	1.313-2.131	3.09935e-05
AC112493.1	ENSG00000242021	lncRNA	0.380	0.294-0.491	1.33001e-13
AL357146.1	ENSG00000236013	lncRNA	1.768	1.385-2.258	4.75551e-06
AC093673.2	ENSG00000272619	lncRNA	1.590	1.250-2.022	0.000158127
ACSL6-AS1	ENSG00000223548	lncRNA	0.568	0.445-0.725	5.72096e-06
AC006213.5	ENSG00000278492	lncRNA	0.776	0.612-0.985	0.0375163
LEF1-AS1	ENSG00000232021	lncRNA	4.703	3.577-6.183	1.43267e-28
AC091151.1	ENSG00000267193	lncRNA	0.601	0.470-0.768	4.74603e-05
AD000671.3	ENSG00000267439	lncRNA	2.986	2.312-3.858	5.63611e-17
WWTR1-AS1	ENSG00000241313	lncRNA	3.419	2.637-4.433	1.70591e-20
AC090618.1	ENSG00000262052	lncRNA	0.281	0.215-0.366	5.71703e-21
Z98884.1	ENSG00000236266	lncRNA	0.448	0.348-0.577	5.54523e-10
RFX5-AS1	ENSG00000237976	lncRNA	1.575	1.237-2.005	0.000230241
AC011330.2	ENSG00000275601	lncRNA	1.320	1.039-1.676	0.0230036
AC104257.1	ENSG00000253507	lncRNA	0.447	0.349-0.574	2.55144e-10
PPM1K-DT	ENSG00000246375	lncRNA	0.639	0.502-0.813	0.000271651
KRTAP5-AS1	ENSG00000233930	lncRNA	0.769	0.605-0.977	0.0312215
AL445524.1	ENSG00000233461	lncRNA	5.369	4.032-7.150	1.34447e-30
LINC01581	ENSG00000259724	lncRNA	1.979	1.550-2.526	4.21026e-08
AL365203.2	ENSG00000273038	lncRNA	1.783	1.398-2.274	3.21114e-06
AC009053.2	ENSG00000261079	lncRNA	1.536	1.207-1.954	0.000478477
AF131215.7	ENSG00000270076	lncRNA	1.449	1.139-1.843	0.00249242
AL391832.2	ENSG00000238005	lncRNA	2.058	1.608-2.634	9.83082e-09
LINC02057	ENSG00000249279	lncRNA	1.470	1.155-1.872	0.00172417
CLIP1-AS1	ENSG00000257097	lncRNA	1.494	1.175-1.901	0.00106972
LINC02381	ENSG00000250742	lncRNA	3.504	2.669-4.600	1.72072e-19
ILF3-DT	ENSG00000267100	lncRNA	0.473	0.368-0.607	4.01655e-09
AC087477.2	ENSG00000259275	lncRNA	2.991	2.310-3.872	8.91244e-17
FAM138B	ENSG00000226516	lncRNA	1.367	1.076-1.738	0.0104968
AC004241.4	ENSG00000277173	lncRNA	0.636	0.498-0.813	0.00029896
AC011472.1	ENSG00000267082	lncRNA	1.372	1.080-1.742	0.00958791
MYLK-AS2	ENSG00000250174	lncRNA	0.553	0.434-0.706	1.88512e-06
AC015853.2	ENSG00000263015	lncRNA	0.778	0.612-0.989	0.0402312
AC023983.1	ENSG00000264365	lncRNA	2.963	2.292-3.831	1.1864e-16
AL109838.1	ENSG00000235292	lncRNA	0.684	0.536-0.872	0.00215099
LINC02274	ENSG00000258586	lncRNA	1.389	1.094-1.763	0.00706721
LINC02521	ENSG00000228718	lncRNA	3.383	2.607-4.390	4.74104e-20
AC079834.1	ENSG00000272944	lncRNA	2.642	2.047-3.409	8.18788e-14
AC021752.1	ENSG00000273674	lncRNA	0.482	0.377-0.616	5.68635e-09
AC134312.6	ENSG00000261816	lncRNA	1.409	1.108-1.793	0.00524635
SRD5A3-AS1	ENSG00000249700	lncRNA	0.782	0.615-0.993	0.0437713
AC026726.1	ENSG00000249483	lncRNA	1.454	1.144-1.850	0.00225619
AC087521.1	ENSG00000244953	lncRNA	0.530	0.415-0.676	3.34137e-07
AC116552.1	ENSG00000261744	lncRNA	0.560	0.439-0.715	3.29659e-06
AL008718.2	ENSG00000273287	lncRNA	0.327	0.250-0.426	2.03077e-16
AC104985.2	ENSG00000278052	lncRNA	0.367	0.284-0.475	1.82043e-14
AC092384.3	ENSG00000261226	lncRNA	0.414	0.322-0.531	4.33257e-12
CAVIN2-AS1	ENSG00000233766	lncRNA	0.468	0.366-0.598	1.42234e-09
LINC02346	ENSG00000206187	lncRNA	0.652	0.511-0.832	0.000574502
AC091180.5	ENSG00000262039	lncRNA	0.722	0.567-0.920	0.00838011
AC099524.1	ENSG00000261218	lncRNA	1.527	1.199-1.945	0.000609244
LINC02550	ENSG00000271584	lncRNA	1.692	1.323-2.163	2.80525e-05
LNC-LBCS	ENSG00000228412	lncRNA	0.761	0.599-0.968	0.0260494
Z95115.1	ENSG00000261188	lncRNA	0.373	0.289-0.481	4.01895e-14
LINC02409	ENSG00000257920	lncRNA	1.961	1.534-2.507	7.7388e-08
AC108463.2	ENSG00000230499	lncRNA	4.279	3.267-5.606	5.06724e-26
AC092757.2	ENSG00000259732	lncRNA	1.528	1.197-1.950	0.000664725
CASC11	ENSG00000249375	lncRNA	0.395	0.307-0.508	4.45725e-13
SEMA6A-AS2	ENSG00000249167	lncRNA	1.347	1.059-1.713	0.0153409
AL391807.1	ENSG00000230910	lncRNA	0.427	0.332-0.549	3.39891e-11
LINC02032	ENSG00000241131	lncRNA	2.282	1.781-2.925	6.90583e-11
LINC01254	ENSG00000260913	lncRNA	0.637	0.500-0.810	0.000244199
AL117336.2	ENSG00000271335	lncRNA	0.719	0.565-0.915	0.00730157
AC006547.1	ENSG00000236540	lncRNA	0.690	0.542-0.877	0.00248622
ARRDC3-AS1	ENSG00000281357	lncRNA	1.994	1.557-2.552	4.32256e-08
AC007608.3	ENSG00000260249	lncRNA	0.394	0.306-0.507	5.86736e-13
AL078581.2	ENSG00000233330	lncRNA	1.513	1.187-1.929	0.000816998
KCNQ1OT1	ENSG00000269821	lncRNA	0.700	0.551-0.890	0.00364661
STX18-AS1	ENSG00000247708	lncRNA	0.436	0.340-0.558	4.86761e-11
LINC00641	ENSG00000258441	lncRNA	0.242	0.186-0.315	9.77732e-26
AL163051.1	ENSG00000260806	lncRNA	1.273	1.003-1.617	0.0475363
AC118344.1	ENSG00000205041	lncRNA	0.577	0.453-0.734	7.92021e-06
AC073525.1	ENSG00000257434	lncRNA	0.451	0.351-0.580	4.94794e-10
AL133355.1	ENSG00000260461	lncRNA	0.410	0.320-0.526	2.01818e-12
AL353719.1	ENSG00000260475	lncRNA	0.373	0.289-0.481	3.54981e-14
AL161734.1	ENSG00000272880	lncRNA	0.601	0.472-0.766	3.76322e-05
LINC00426	ENSG00000238121	lncRNA	1.861	1.459-2.373	5.4589e-07
AC104794.3	ENSG00000260077	lncRNA	1.504	1.184-1.912	0.000837556
AC055720.2	ENSG00000256185	lncRNA	0.362	0.280-0.469	1.03848e-14
LINC02538	ENSG00000272549	lncRNA	1.966	1.538-2.514	6.84721e-08
LINC00504	ENSG00000248360	lncRNA	1.409	1.108-1.792	0.00511776
AL359710.1	ENSG00000237461	lncRNA	0.445	0.347-0.570	1.41435e-10
AC073896.3	ENSG00000257740	lncRNA	1.449	1.139-1.845	0.00256632
AC026803.1	ENSG00000260366	lncRNA	1.576	1.238-2.006	0.000217499
AC068473.5	ENSG00000274828	lncRNA	0.729	0.574-0.927	0.00983996
AC004160.1	ENSG00000230333	lncRNA	1.318	1.037-1.675	0.0239463
AC104964.3	ENSG00000272505	lncRNA	0.635	0.499-0.809	0.000230805
AC040168.1	ENSG00000246379	lncRNA	0.546	0.427-0.697	1.31079e-06
CASC2	ENSG00000177640	lncRNA	0.560	0.438-0.715	3.23645e-06
LINC00294	ENSG00000280798	lncRNA	0.331	0.256-0.429	4.85801e-17
Z82196.1	ENSG00000234891	lncRNA	0.281	0.214-0.368	4.2072e-20
AC004461.3	ENSG00000281530	lncRNA	0.451	0.352-0.577	3.00075e-10
LINC00390	ENSG00000226519	lncRNA	0.562	0.441-0.716	3.30012e-06
RPP38-DT	ENSG00000176236	lncRNA	0.674	0.530-0.857	0.00127072
AC138230.1	ENSG00000255237	lncRNA	1.487	1.169-1.892	0.00122144
AC018926.2	ENSG00000276533	lncRNA	1.395	1.097-1.773	0.00658524
LINC02731	ENSG00000204241	lncRNA	0.344	0.266-0.445	4.18907e-16
LINC01587	ENSG00000082929	lncRNA	3.186	2.452-4.141	4.41292e-18
SPANXA2-OT1	ENSG00000277215	lncRNA	1.323	1.041-1.682	0.0222991
AC245128.3	ENSG00000268734	lncRNA	1.712	1.342-2.183	1.47903e-05
AP001505.1	ENSG00000276529	lncRNA	0.563	0.442-0.717	3.22466e-06
AC011472.2	ENSG00000267174	lncRNA	2.770	2.148-3.573	4.24829e-15
MELTF-AS1	ENSG00000228109	lncRNA	1.612	1.266-2.052	0.000106715
LINC02523	ENSG00000224506	lncRNA	0.784	0.617-0.996	0.0458522
AC002480.1	ENSG00000232759	lncRNA	2.031	1.588-2.597	1.62198e-08
HIPK1-AS1	ENSG00000235527	lncRNA	0.556	0.435-0.710	2.53552e-06
AC020907.2	ENSG00000221857	lncRNA	0.684	0.538-0.870	0.00199071
AC010680.1	ENSG00000267784	lncRNA	0.600	0.471-0.766	3.91559e-05
OTUD6B-AS1	ENSG00000253738	lncRNA	0.356	0.276-0.460	2.47627e-15
AC131009.1	ENSG00000255992	lncRNA	1.548	1.218-1.968	0.00035056
AL121672.1	ENSG00000231010	lncRNA	0.620	0.487-0.791	0.000114985
AL078590.2	ENSG00000232310	lncRNA	1.918	1.503-2.449	1.71328e-07
AC007686.3	ENSG00000273729	lncRNA	0.480	0.373-0.618	1.18044e-08
IL6-AS1	ENSG00000179428	lncRNA	2.454	1.906-3.158	3.14159e-12
AL121895.2	ENSG00000278035	lncRNA	1.716	1.348-2.186	1.18847e-05
AC080078.2	ENSG00000270883	lncRNA	0.732	0.576-0.932	0.0112267
DCXR-DT	ENSG00000264569	lncRNA	0.452	0.353-0.579	2.96869e-10
AC012354.1	ENSG00000225156	lncRNA	1.946	1.523-2.486	1.0044e-07
AC018521.6	ENSG00000266601	lncRNA	1.462	1.148-1.861	0.00207926
AC019294.2	ENSG00000260288	lncRNA	1.697	1.333-2.160	1.78977e-05
ODF2-AS1	ENSG00000225951	lncRNA	2.275	1.773-2.919	1.03914e-10
LINC00654	ENSG00000205181	lncRNA	1.872	1.467-2.388	4.61961e-07
AL353751.1	ENSG00000232110	lncRNA	0.265	0.202-0.346	3.85419e-22
AC008966.2	ENSG00000272123	lncRNA	0.659	0.518-0.838	0.000664655
AC022144.1	ENSG00000267892	lncRNA	1.946	1.525-2.483	8.82204e-08
AC012409.3	ENSG00000277135	lncRNA	1.906	1.493-2.432	2.17224e-07
AP000777.2	ENSG00000255959	lncRNA	1.488	1.169-1.894	0.00125394
AL109910.1	ENSG00000230960	lncRNA	0.476	0.372-0.610	4.07157e-09
AL023284.4	ENSG00000260418	lncRNA	0.577	0.451-0.739	1.27847e-05
HOXA11-AS	ENSG00000240990	lncRNA	3.011	2.306-3.933	5.78543e-16
AC010223.1	ENSG00000279028	lncRNA	0.657	0.517-0.836	0.000642987
AC069228.1	ENSG00000258162	lncRNA	0.245	0.186-0.322	5.87753e-24
AL139397.1	ENSG00000224799	lncRNA	0.601	0.472-0.764	3.28278e-05
CD27-AS1	ENSG00000215039	lncRNA	0.516	0.404-0.659	1.10952e-07
MIR497HG	ENSG00000267532	lncRNA	0.540	0.422-0.691	9.25987e-07
AL138762.1	ENSG00000272572	lncRNA	0.339	0.263-0.438	1.38486e-16
AGAP11	ENSG00000271880	lncRNA	0.778	0.612-0.989	0.0404185
AL031587.1	ENSG00000222044	lncRNA	0.381	0.295-0.492	1.42861e-13
AP001469.1	ENSG00000223901	lncRNA	0.598	0.469-0.762	3.38925e-05
AL137847.1	ENSG00000229109	lncRNA	2.129	1.664-2.724	1.88769e-09
LINC01054	ENSG00000229723	lncRNA	0.773	0.609-0.981	0.0343217
AL138689.1	ENSG00000274204	lncRNA	1.610	1.266-2.048	0.000105453
FP671120.4	ENSG00000278996	lncRNA	1.401	1.102-1.782	0.00590991
AC023906.5	ENSG00000259712	lncRNA	1.351	1.063-1.717	0.0137593
Z99716.1	ENSG00000224883	lncRNA	0.694	0.545-0.883	0.00295296
LINC02067	ENSG00000240567	lncRNA	1.785	1.400-2.275	2.90249e-06
AC107027.3	ENSG00000261167	lncRNA	0.399	0.311-0.511	4.01129e-13
AL590666.1	ENSG00000223356	lncRNA	0.706	0.555-0.899	0.00468488
AC069503.1	ENSG00000255856	lncRNA	0.384	0.299-0.494	1.00637e-13
AL589765.5	ENSG00000268288	lncRNA	0.414	0.323-0.531	4.0184e-12
AC025253.1	ENSG00000275286	lncRNA	0.764	0.601-0.971	0.0278949
LINC02076	ENSG00000220161	lncRNA	0.768	0.604-0.977	0.0315226
LINC02447	ENSG00000245468	lncRNA	2.907	2.258-3.743	1.24992e-16
AC007406.3	ENSG00000256540	lncRNA	2.274	1.778-2.909	6.16791e-11
AC092757.3	ENSG00000277144	lncRNA	1.504	1.183-1.913	0.000869495
AC080112.1	ENSG00000266208	lncRNA	2.304	1.799-2.952	3.96054e-11
AC106820.5	ENSG00000260874	lncRNA	0.767	0.604-0.974	0.029879
HNF1A-AS1	ENSG00000241388	lncRNA	1.629	1.280-2.074	7.48236e-05
AL160270.1	ENSG00000230729	lncRNA	0.270	0.205-0.354	4.11273e-21
AC126365.1	ENSG00000264215	lncRNA	1.545	1.216-1.964	0.000376236
AC009754.1	ENSG00000259935	lncRNA	0.429	0.333-0.552	5.81866e-11
AC026801.2	ENSG00000272323	lncRNA	2.318	1.809-2.971	3.01043e-11
AL603832.1	ENSG00000225075	lncRNA	2.187	1.706-2.803	6.69882e-10
AC026704.1	ENSG00000251307	lncRNA	1.843	1.443-2.354	9.69291e-07
RPARP-AS1	ENSG00000269609	lncRNA	0.321	0.247-0.418	3.12513e-17
AC244453.3	ENSG00000234998	lncRNA	2.280	1.770-2.936	1.72555e-10
AC144652.1	ENSG00000273117	lncRNA	0.521	0.407-0.668	2.5932e-07
AC110609.1	ENSG00000273077	lncRNA	1.330	1.046-1.690	0.0200631
AC090607.1	ENSG00000259322	lncRNA	0.709	0.557-0.902	0.00516769
AC068631.1	ENSG00000197099	lncRNA	2.906	2.254-3.745	1.72777e-16
AC244517.1	ENSG00000272108	lncRNA	0.620	0.486-0.790	0.000109576
AL512598.1	ENSG00000273107	lncRNA	0.621	0.486-0.795	0.000154891
ROR1-AS1	ENSG00000223949	lncRNA	3.612	2.767-4.715	3.47501e-21
AP003392.3	ENSG00000255114	lncRNA	2.547	1.979-3.277	3.80647e-13
AL136531.1	ENSG00000229728	lncRNA	0.636	0.499-0.811	0.000258655
AL022334.2	ENSG00000273044	lncRNA	0.457	0.356-0.587	8.23779e-10
LINC00472	ENSG00000233237	lncRNA	0.733	0.577-0.932	0.0113089
AC004223.2	ENSG00000267457	lncRNA	0.765	0.600-0.974	0.0300648
AC244453.2	ENSG00000233029	lncRNA	1.461	1.149-1.857	0.00197542
SNHG17	ENSG00000196756	lncRNA	1.900	1.488-2.425	2.59126e-07
AC023137.1	ENSG00000228950	lncRNA	0.589	0.461-0.751	2.07286e-05
AC092127.2	ENSG00000270124	lncRNA	0.478	0.374-0.611	3.55017e-09
AC244093.4	ENSG00000277589	lncRNA	1.354	1.066-1.720	0.0129773
LINC01725	ENSG00000233008	lncRNA	1.530	1.203-1.947	0.000536286
AC124068.2	ENSG00000261441	lncRNA	2.513	1.957-3.227	5.25479e-13
AL022318.1	ENSG00000235209	lncRNA	0.646	0.507-0.823	0.000398322
AC090907.2	ENSG00000259755	lncRNA	1.277	1.004-1.625	0.0466632
LINC01124	ENSG00000222033	lncRNA	2.125	1.660-2.721	2.27522e-09
AC025171.1	ENSG00000177738	lncRNA	3.592	2.764-4.668	1.17905e-21
AC102953.2	ENSG00000273230	lncRNA	0.516	0.403-0.661	1.59521e-07
AC004448.3	ENSG00000265126	lncRNA	0.679	0.533-0.866	0.00183402
AC051618.1	ENSG00000236958	lncRNA	0.239	0.183-0.312	5.67489e-26
GDNF-AS1	ENSG00000248587	lncRNA	0.222	0.169-0.292	7.34168e-27
AC135178.2	ENSG00000226871	lncRNA	1.536	1.207-1.955	0.000492025
AC087164.1	ENSG00000266677	lncRNA	1.690	1.327-2.151	2.06797e-05
AC044893.1	ENSG00000253474	lncRNA	1.472	1.158-1.871	0.0016105
AC022182.2	ENSG00000254802	lncRNA	1.541	1.211-1.961	0.00044007
ARHGEF26-AS1	ENSG00000243069	lncRNA	0.423	0.329-0.545	2.7259e-11
C20orf197	ENSG00000176659	lncRNA	2.047	1.597-2.625	1.60507e-08
AL353801.2	ENSG00000234504	lncRNA	0.665	0.522-0.847	0.000938796
AC006566.1	ENSG00000273368	lncRNA	0.740	0.583-0.941	0.0138025
ANKRD62P1-PARP4P3	ENSG00000189295	lncRNA	0.251	0.193-0.328	1.78009e-24
MAPK6-DT	ENSG00000259438	lncRNA	0.712	0.560-0.905	0.0055315
PTPRN2-AS1	ENSG00000233038	lncRNA	3.585	2.757-4.661	1.53218e-21
PRR7-AS1	ENSG00000246334	lncRNA	1.567	1.231-1.994	0.000258811
AC008525.1	ENSG00000250377	lncRNA	2.447	1.910-3.134	1.43779e-12
AC004466.3	ENSG00000276691	lncRNA	1.297	1.019-1.651	0.0343813
AC125603.4	ENSG00000275898	lncRNA	0.511	0.399-0.653	8.47999e-08
AC007250.1	ENSG00000273063	lncRNA	2.362	1.838-3.035	1.78622e-11
MESTIT1	ENSG00000272701	lncRNA	0.470	0.366-0.602	2.6282e-09
BX470102.1	ENSG00000238279	lncRNA	4.140	3.163-5.419	4.56246e-25
AL445645.1	ENSG00000224992	lncRNA	0.737	0.579-0.939	0.0133071
LINC01436	ENSG00000231106	lncRNA	2.429	1.889-3.124	4.60476e-12
AC003035.2	ENSG00000233535	lncRNA	3.430	2.628-4.477	1.16773e-19
AC068724.2	ENSG00000261687	lncRNA	0.719	0.566-0.914	0.00695418
AC135050.4	ENSG00000261124	lncRNA	0.558	0.437-0.712	2.69188e-06
RAB11B-AS1	ENSG00000269386	lncRNA	2.573	2.002-3.308	1.62859e-13
AL662844.4	ENSG00000272501	lncRNA	0.597	0.466-0.763	3.99016e-05
AC020658.4	ENSG00000273786	lncRNA	2.702	2.097-3.482	1.53813e-14
DNAJC9-AS1	ENSG00000227540	lncRNA	0.424	0.330-0.545	2.03822e-11
AC002472.1	ENSG00000226872	lncRNA	0.476	0.372-0.608	3.06136e-09
AC024933.1	ENSG00000272656	lncRNA	1.781	1.396-2.274	3.51106e-06
AL356740.2	ENSG00000269356	lncRNA	0.703	0.553-0.894	0.00400166
AC046195.1	ENSG00000253288	lncRNA	0.424	0.330-0.545	2.04535e-11
SND1-IT1	ENSG00000279078	lncRNA	0.379	0.295-0.488	4.62305e-14
AC091563.1	ENSG00000254343	lncRNA	0.445	0.348-0.570	1.44158e-10
AC068790.8	ENSG00000274874	lncRNA	1.727	1.354-2.202	1.05054e-05
AL031651.2	ENSG00000277829	lncRNA	0.517	0.404-0.661	1.59273e-07
TCF4-AS1	ENSG00000267028	lncRNA	2.300	1.790-2.955	7.5235e-11
AC013472.1	ENSG00000230286	lncRNA	1.391	1.095-1.769	0.00698478
LINC02288	ENSG00000246548	lncRNA	0.694	0.546-0.883	0.00296679
AC159540.2	ENSG00000277701	lncRNA	2.315	1.808-2.964	2.76266e-11
MECOM-AS1	ENSG00000241479	lncRNA	0.692	0.544-0.879	0.00255154
AP000873.3	ENSG00000254551	lncRNA	1.492	1.171-1.900	0.00119965
AL133346.1	ENSG00000227220	lncRNA	0.591	0.464-0.753	2.01975e-05
LINC02273	ENSG00000245954	lncRNA	1.822	1.430-2.322	1.24444e-06
AC087501.4	ENSG00000271851	lncRNA	2.673	2.069-3.453	5.14027e-14
AC006262.2	ENSG00000269729	lncRNA	1.355	1.066-1.722	0.0130094
AL139246.5	ENSG00000272449	lncRNA	0.656	0.515-0.835	0.00060731
AL157700.1	ENSG00000260118	lncRNA	0.239	0.181-0.315	2.21304e-24
AC245140.1	ENSG00000231830	lncRNA	1.545	1.214-1.964	0.000395819
LINC00544	ENSG00000122043	lncRNA	1.798	1.408-2.296	2.62608e-06
AL139022.2	ENSG00000272158	lncRNA	0.442	0.344-0.568	1.74436e-10
PCAT4	ENSG00000251321	lncRNA	2.230	1.736-2.864	3.4662e-10
AP001542.3	ENSG00000267480	lncRNA	2.890	2.234-3.740	6.60027e-16
AC079193.2	ENSG00000249258	lncRNA	0.728	0.573-0.924	0.00905161
AC124798.1	ENSG00000260196	lncRNA	0.394	0.305-0.510	1.27649e-12
LINC01532	ENSG00000267014	lncRNA	0.395	0.307-0.508	5.74096e-13
AC012313.9	ENSG00000273901	lncRNA	0.643	0.505-0.819	0.000349182
AC018653.3	ENSG00000256967	lncRNA	2.452	1.910-3.149	2.07651e-12
AL357153.1	ENSG00000245466	lncRNA	0.376	0.290-0.486	9.76604e-14
AC026304.1	ENSG00000268129	lncRNA	0.770	0.606-0.979	0.0331197
AC018653.1	ENSG00000255572	lncRNA	1.380	1.086-1.752	0.00831483
AC103810.2	ENSG00000265218	lncRNA	1.758	1.379-2.240	5.16764e-06
KIAA0087	ENSG00000122548	lncRNA	0.430	0.336-0.551	2.39112e-11
AC007000.4	ENSG00000259628	lncRNA	1.844	1.443-2.357	1.01865e-06
LINC01068	ENSG00000227676	lncRNA	1.475	1.158-1.877	0.00162038
AL121790.1	ENSG00000258414	lncRNA	0.431	0.335-0.555	5.86792e-11
AC138430.1	ENSG00000267629	lncRNA	1.958	1.532-2.502	7.83642e-08
ARMCX5-GPRASP2	ENSG00000271147	lncRNA	1.436	1.129-1.826	0.00320622
LINC00910	ENSG00000188825	lncRNA	0.635	0.498-0.811	0.000273679
HIF1A-AS3	ENSG00000258667	lncRNA	1.845	1.447-2.352	7.60014e-07
AL158825.2	ENSG00000229587	lncRNA	0.724	0.570-0.920	0.00819177
C8orf37-AS1	ENSG00000253773	lncRNA	1.437	1.130-1.827	0.00310353
OXCT1-AS1	ENSG00000248668	lncRNA	0.441	0.342-0.568	2.57603e-10
AC087645.2	ENSG00000267737	lncRNA	2.840	2.206-3.656	5.5702e-16
LINC01476	ENSG00000265313	lncRNA	0.761	0.598-0.968	0.0260368
AC026202.2	ENSG00000233912	lncRNA	2.030	1.590-2.593	1.37562e-08
AL139011.1	ENSG00000228606	lncRNA	0.774	0.610-0.983	0.0359857
AC009061.2	ENSG00000270049	lncRNA	1.518	1.193-1.931	0.000685001
AC008747.1	ENSG00000267024	lncRNA	1.830	1.430-2.343	1.61188e-06
LINC00570	ENSG00000224177	lncRNA	1.752	1.374-2.235	6.27679e-06
AC008250.2	ENSG00000275567	lncRNA	0.711	0.559-0.904	0.00534246
AP001793.1	ENSG00000266708	lncRNA	1.574	1.237-2.003	0.000224675
AC244517.7	ENSG00000279375	lncRNA	0.458	0.359-0.585	4.06533e-10
AC005546.1	ENSG00000266897	lncRNA	1.490	1.172-1.894	0.00114221
AL355482.1	ENSG00000224810	lncRNA	3.163	2.447-4.087	1.34088e-18
LINC02298	ENSG00000257556	lncRNA	0.514	0.401-0.659	1.57331e-07
AC010331.1	ENSG00000277383	lncRNA	1.592	1.248-2.030	0.000177223
AC118754.1	ENSG00000229782	lncRNA	0.346	0.267-0.448	1.07641e-15
AP005131.7	ENSG00000272746	lncRNA	2.142	1.674-2.741	1.41565e-09
BACH1-IT2	ENSG00000228817	lncRNA	1.402	1.104-1.781	0.00561363
MKLN1-AS	ENSG00000236753	lncRNA	0.605	0.475-0.770	4.47045e-05
AC036108.3	ENSG00000261616	lncRNA	1.280	1.008-1.626	0.0428378
C2orf91	ENSG00000205086	lncRNA	3.012	2.330-3.893	3.76931e-17
AC120498.1	ENSG00000259910	lncRNA	0.587	0.461-0.748	1.66323e-05
PCCA-DT	ENSG00000274605	lncRNA	2.618	2.033-3.372	8.88295e-14
AC027237.3	ENSG00000259426	lncRNA	4.794	3.622-6.345	6.15535e-28
AC246817.1	ENSG00000253853	lncRNA	1.357	1.068-1.725	0.0126446
AC009108.3	ENSG00000270020	lncRNA	0.460	0.360-0.589	7.22016e-10
AC008127.1	ENSG00000257319	lncRNA	1.475	1.160-1.875	0.00152236
AC068722.2	ENSG00000273972	lncRNA	2.865	2.223-3.693	4.36582e-16
ZSCAN16-AS1	ENSG00000269293	lncRNA	1.604	1.261-2.040	0.000118978
AC018816.1	ENSG00000235978	lncRNA	3.754	2.885-4.885	7.07878e-23
AC007314.1	ENSG00000234818	lncRNA	1.755	1.376-2.239	5.84972e-06
LINC00578	ENSG00000228221	lncRNA	1.416	1.113-1.801	0.00466673
DOCK8-AS1	ENSG00000183784	lncRNA	1.366	1.074-1.736	0.0108921
LINC00513	ENSG00000233559	lncRNA	1.640	1.285-2.094	7.20966e-05
AC022960.2	ENSG00000276282	lncRNA	0.660	0.517-0.842	0.000819376
LINC02743	ENSG00000255258	lncRNA	1.724	1.352-2.198	1.13233e-05
AC005229.4	ENSG00000273314	lncRNA	2.422	1.885-3.113	4.89493e-12
AC090115.1	ENSG00000257735	lncRNA	0.400	0.312-0.514	8.09512e-13
AC114956.1	ENSG00000248240	lncRNA	0.583	0.457-0.745	1.5386e-05
AC104667.1	ENSG00000227107	lncRNA	0.496	0.388-0.636	2.78692e-08
AC091078.1	ENSG00000257060	lncRNA	1.382	1.088-1.755	0.00812788
SPATA13	ENSG00000228741	lncRNA	1.361	1.071-1.730	0.0117807
AL662797.1	ENSG00000272540	lncRNA	2.453	1.911-3.149	1.83883e-12
AC006033.2	ENSG00000272908	lncRNA	2.358	1.831-3.036	2.9333e-11
LINC02058	ENSG00000248528	lncRNA	0.267	0.204-0.348	2.67567e-22
AC010754.1	ENSG00000265752	lncRNA	2.975	2.314-3.825	1.78065e-17
AC024909.1	ENSG00000274021	lncRNA	2.134	1.670-2.728	1.36609e-09
AL137802.2	ENSG00000261135	lncRNA	1.306	1.028-1.659	0.0290221
LINC00937	ENSG00000226091	lncRNA	0.499	0.391-0.638	2.85078e-08
AL157395.1	ENSG00000213994	lncRNA	0.602	0.472-0.768	4.39694e-05
AC022148.1	ENSG00000180458	lncRNA	0.288	0.222-0.374	8.60762e-21
AP006621.3	ENSG00000255284	lncRNA	0.750	0.589-0.955	0.019598
LINC02224	ENSG00000249203	lncRNA	1.689	1.327-2.149	1.98692e-05
AC114296.1	ENSG00000250378	lncRNA	1.460	1.150-1.854	0.00191394
AP001107.1	ENSG00000245156	lncRNA	2.072	1.618-2.652	7.39883e-09
AC091057.4	ENSG00000269930	lncRNA	1.510	1.187-1.922	0.000808098
AL118505.1	ENSG00000278192	lncRNA	0.187	0.142-0.247	2.09851e-32
LINC01965	ENSG00000256637	lncRNA	2.866	2.220-3.700	6.1853e-16
AL513218.1	ENSG00000272100	lncRNA	1.329	1.046-1.689	0.019846
AC096733.2	ENSG00000273472	lncRNA	0.608	0.477-0.776	6.20139e-05
AC021127.1	ENSG00000248719	lncRNA	0.447	0.349-0.572	1.69173e-10
AC019117.1	ENSG00000236039	lncRNA	1.363	1.073-1.731	0.0111551
LINC02875	ENSG00000187013	lncRNA	2.004	1.569-2.559	2.56012e-08
MAN1B1-DT	ENSG00000268996	lncRNA	0.455	0.355-0.584	5.87884e-10
AL121890.4	ENSG00000277425	lncRNA	0.585	0.458-0.748	1.85159e-05
LINC02371	ENSG00000274659	lncRNA	0.417	0.325-0.535	6.87706e-12
AL355388.1	ENSG00000273002	lncRNA	0.662	0.519-0.845	0.000930041
AC090229.1	ENSG00000267397	lncRNA	1.360	1.070-1.730	0.0121495
AL158071.4	ENSG00000273381	lncRNA	0.488	0.379-0.626	1.94451e-08
AC090197.1	ENSG00000253837	lncRNA	1.863	1.462-2.374	4.84393e-07
AC005520.2	ENSG00000259065	lncRNA	0.470	0.367-0.603	2.48502e-09
AP003680.1	ENSG00000268635	lncRNA	1.489	1.170-1.893	0.00118813
KDM2B-DT	ENSG00000256742	lncRNA	0.481	0.376-0.614	5.08537e-09
LINC01915	ENSG00000265485	lncRNA	2.270	1.774-2.905	7.27719e-11
DIAPH2-AS1	ENSG00000236256	lncRNA	0.636	0.500-0.809	0.00023172
AP006621.4	ENSG00000269915	lncRNA	0.689	0.541-0.878	0.00253169
LINC01864	ENSG00000267522	lncRNA	1.340	1.054-1.702	0.0167658
LINC01907	ENSG00000226125	lncRNA	1.288	1.012-1.640	0.0400708
AC010894.1	ENSG00000226853	lncRNA	1.494	1.175-1.900	0.00104001
AC110015.1	ENSG00000227279	lncRNA	3.082	2.374-4.000	2.7599e-17
AL356299.2	ENSG00000272945	lncRNA	1.392	1.095-1.770	0.00685374
AC091564.5	ENSG00000255410	lncRNA	2.091	1.632-2.680	5.57165e-09
LINC00377	ENSG00000229246	lncRNA	1.319	1.037-1.679	0.0240852
COL4A2-AS1	ENSG00000232814	lncRNA	2.587	2.013-3.324	1.12139e-13
AL669970.3	ENSG00000228877	lncRNA	1.791	1.403-2.284	2.76567e-06
DLGAP1-AS1	ENSG00000177337	lncRNA	3.283	2.528-4.264	4.79299e-19
NINJ2-AS1	ENSG00000177406	lncRNA	1.807	1.419-2.302	1.65138e-06
LINC00689	ENSG00000231419	lncRNA	0.462	0.362-0.590	6.17185e-10
AC022034.3	ENSG00000253369	lncRNA	2.379	1.861-3.042	4.70235e-12
AC026124.2	ENSG00000276853	lncRNA	1.322	1.040-1.679	0.0224938
AC007996.1	ENSG00000277534	lncRNA	1.671	1.312-2.130	3.24403e-05
AP000864.1	ENSG00000272788	lncRNA	1.555	1.222-1.977	0.000320589
NFE2L1-DT	ENSG00000263412	lncRNA	0.722	0.566-0.919	0.00830785
AC100849.1	ENSG00000253557	lncRNA	2.977	2.302-3.850	9.04717e-17
AC138356.3	ENSG00000253181	lncRNA	1.784	1.395-2.282	3.95438e-06
AC034228.2	ENSG00000234758	lncRNA	0.607	0.476-0.775	5.99776e-05
Z95114.4	ENSG00000279927	lncRNA	1.554	1.222-1.978	0.000331287
Z97205.2	ENSG00000260422	lncRNA	1.354	1.065-1.721	0.0132802
AL603839.2	ENSG00000238186	lncRNA	0.606	0.475-0.772	4.96469e-05
AL133304.2	ENSG00000257826	lncRNA	0.463	0.361-0.593	1.16255e-09
AC135782.1	ENSG00000256982	lncRNA	0.387	0.301-0.497	1.17023e-13
AC010722.1	ENSG00000277930	lncRNA	0.297	0.229-0.385	4.07482e-20
AL136964.1	ENSG00000274718	lncRNA	0.246	0.188-0.322	1.88459e-24
AL050343.2	ENSG00000266993	lncRNA	1.347	1.057-1.716	0.015868
AC116345.3	ENSG00000251599	lncRNA	0.661	0.520-0.841	0.000749671
AC234917.1	ENSG00000255343	lncRNA	1.929	1.508-2.468	1.72621e-07
LINC01143	ENSG00000237751	lncRNA	1.461	1.148-1.860	0.00208258
AC137630.2	ENSG00000235236	lncRNA	0.391	0.305-0.502	1.41225e-13
LINC02389	ENSG00000255693	lncRNA	0.613	0.481-0.780	6.90313e-05
AL441992.1	ENSG00000223478	lncRNA	4.877	3.691-6.444	7.28366e-29
AP000802.1	ENSG00000247416	lncRNA	1.427	1.122-1.815	0.00373996
AC011944.1	ENSG00000177699	lncRNA	0.579	0.454-0.737	9.51588e-06
TCEAL3-AS1	ENSG00000224031	lncRNA	0.768	0.603-0.979	0.0329015
AC244517.6	ENSG00000279068	lncRNA	1.478	1.161-1.881	0.00148596
TMPO-AS1	ENSG00000257167	lncRNA	1.846	1.443-2.360	1.03242e-06
AC037450.1	ENSG00000253171	lncRNA	0.686	0.540-0.872	0.00203413
DSCAS	ENSG00000265888	lncRNA	0.744	0.586-0.946	0.0156962
AC068790.3	ENSG00000269997	lncRNA	0.586	0.460-0.746	1.47733e-05
AC096637.2	ENSG00000231057	lncRNA	1.807	1.414-2.308	2.1717e-06
AC026992.1	ENSG00000259504	lncRNA	0.624	0.489-0.796	0.000145868
AL157871.6	ENSG00000259052	lncRNA	0.767	0.604-0.974	0.0295611
LINC01220	ENSG00000259687	lncRNA	2.987	2.303-3.874	1.66459e-16
AL136304.1	ENSG00000272223	lncRNA	1.891	1.481-2.414	3.23547e-07
AC109347.1	ENSG00000260526	lncRNA	0.659	0.516-0.843	0.000894186
AC108673.3	ENSG00000273437	lncRNA	0.398	0.309-0.514	1.54165e-12
AC110995.1	ENSG00000236120	lncRNA	1.391	1.094-1.769	0.00716746
AC104458.1	ENSG00000272855	lncRNA	0.696	0.547-0.885	0.00313725
AC015802.3	ENSG00000267543	lncRNA	0.742	0.584-0.945	0.0153523
ADARB2-AS1	ENSG00000205696	lncRNA	0.774	0.608-0.984	0.0365632
AC007193.2	ENSG00000269124	lncRNA	0.736	0.579-0.936	0.0123452
LINC02036	ENSG00000225742	lncRNA	3.802	2.923-4.945	2.32089e-23
LINCR-0003	ENSG00000249436	lncRNA	0.752	0.592-0.956	0.0198157
AL162724.1	ENSG00000227200	lncRNA	1.501	1.179-1.909	0.000963022
AL390067.1	ENSG00000226609	lncRNA	0.669	0.526-0.852	0.00112259
LINC01563	ENSG00000236819	lncRNA	1.522	1.197-1.937	0.000621791
AL512306.2	ENSG00000240219	lncRNA	1.727	1.354-2.204	1.09291e-05
AC010519.1	ENSG00000268746	lncRNA	2.346	1.825-3.015	2.79798e-11
LINC00623	ENSG00000226067	lncRNA	1.926	1.505-2.464	1.88197e-07
LINC01762	ENSG00000233154	lncRNA	2.583	2.001-3.335	3.23312e-13
LINC02384	ENSG00000251301	lncRNA	2.717	2.110-3.498	9.1444e-15
AC125494.3	ENSG00000270068	lncRNA	1.323	1.041-1.682	0.0219983
AP000221.1	ENSG00000229962	lncRNA	0.571	0.448-0.729	6.76714e-06
AL354893.2	ENSG00000229065	lncRNA	1.559	1.226-1.984	0.000299783
LINC00339	ENSG00000218510	lncRNA	3.536	2.709-4.616	1.57847e-20
AL449403.3	ENSG00000275465	lncRNA	0.494	0.386-0.633	2.35647e-08
AC090625.2	ENSG00000255542	lncRNA	0.775	0.608-0.989	0.0405645
EP300-AS1	ENSG00000231993	lncRNA	1.688	1.325-2.151	2.26751e-05
AC073569.3	ENSG00000277130	lncRNA	0.678	0.532-0.864	0.00164818
AC012414.4	ENSG00000260409	lncRNA	0.616	0.483-0.786	9.81908e-05
AL121985.1	ENSG00000228863	lncRNA	1.723	1.352-2.197	1.10022e-05
HCP5	ENSG00000206337	lncRNA	3.368	2.581-4.395	3.71447e-19
AC092295.2	ENSG00000267309	lncRNA	0.711	0.559-0.905	0.00553329
AC023509.1	ENSG00000257379	lncRNA	2.102	1.638-2.698	5.37685e-09
LINC01424	ENSG00000236519	lncRNA	0.727	0.571-0.927	0.0100604
AC005100.1	ENSG00000260951	lncRNA	1.392	1.094-1.770	0.00708146
AC090204.1	ENSG00000247134	lncRNA	1.746	1.370-2.225	6.6553e-06
AC009336.1	ENSG00000272729	lncRNA	1.911	1.496-2.442	2.17764e-07
LINC01836	ENSG00000267530	lncRNA	1.349	1.062-1.714	0.0140452
AC138028.2	ENSG00000224888	lncRNA	0.309	0.238-0.402	2.12667e-18
AC109361.1	ENSG00000249635	lncRNA	0.683	0.537-0.868	0.00187055
AF064860.1	ENSG00000225330	lncRNA	1.434	1.127-1.825	0.0033973
LINC01150	ENSG00000229671	lncRNA	2.830	2.190-3.657	1.85919e-15
AL359697.1	ENSG00000279623	lncRNA	0.649	0.509-0.828	0.00049827
AC015961.2	ENSG00000267707	lncRNA	0.565	0.441-0.724	6.14495e-06
AC145207.5	ENSG00000263731	lncRNA	1.311	1.031-1.667	0.027155
AC008494.3	ENSG00000271797	lncRNA	1.381	1.086-1.756	0.00851795
AL158835.1	ENSG00000228021	lncRNA	0.272	0.208-0.355	1.49994e-21
AC116447.1	ENSG00000274918	lncRNA	1.322	1.040-1.680	0.0225486
LINC01918	ENSG00000226508	lncRNA	0.438	0.341-0.562	9.82792e-11
LINC00997	ENSG00000281332	lncRNA	0.783	0.617-0.994	0.0446392
AP001160.1	ENSG00000256690	lncRNA	1.751	1.374-2.231	5.95994e-06
AP005329.1	ENSG00000264235	lncRNA	2.823	2.198-3.627	4.57234e-16
LINC02395	ENSG00000257771	lncRNA	0.576	0.450-0.736	1.09496e-05
AC025154.2	ENSG00000257588	lncRNA	3.560	2.746-4.617	1.01508e-21
AC007610.1	ENSG00000259843	lncRNA	0.591	0.465-0.752	1.90374e-05
LINC01585	ENSG00000245479	lncRNA	2.278	1.780-2.915	6.00717e-11
AL135791.1	ENSG00000236514	lncRNA	0.420	0.327-0.540	1.05706e-11
MIR124-1HG	ENSG00000253230	lncRNA	0.407	0.316-0.524	3.48562e-12
AL590787.1	ENSG00000260509	lncRNA	0.557	0.436-0.712	3.04355e-06
AC024592.2	ENSG00000267709	lncRNA	0.523	0.410-0.668	2.08544e-07
AL451064.1	ENSG00000272137	lncRNA	0.590	0.462-0.753	2.20749e-05
AF165147.1	ENSG00000232855	lncRNA	0.605	0.473-0.773	5.95118e-05
AC138207.5	ENSG00000265743	lncRNA	2.001	1.563-2.561	3.6299e-08
DICER1-AS1	ENSG00000235706	lncRNA	0.400	0.310-0.515	1.26093e-12
AL157392.3	ENSG00000239665	lncRNA	0.216	0.165-0.282	4.21531e-29
AL590428.1	ENSG00000231652	lncRNA	2.222	1.736-2.845	2.36658e-10
MIR4435-2HG	ENSG00000172965	lncRNA	5.378	4.047-7.147	4.34224e-31
AL035252.3	ENSG00000277938	lncRNA	0.543	0.426-0.693	9.3778e-07
ZNF213-AS1	ENSG00000263072	lncRNA	0.561	0.439-0.717	3.85325e-06
KLF3-AS1	ENSG00000231160	lncRNA	1.574	1.231-2.011	0.000293145
AL139288.1	ENSG00000231563	lncRNA	0.331	0.255-0.429	8.20094e-17
AC024075.3	ENSG00000269427	lncRNA	0.602	0.473-0.766	3.69251e-05
AC007950.2	ENSG00000276651	lncRNA	0.390	0.303-0.501	2.043e-13
GATA3-AS1	ENSG00000197308	lncRNA	1.551	1.217-1.976	0.000394146
AC073288.2	ENSG00000242578	lncRNA	1.309	1.029-1.665	0.0284805
AC098484.1	ENSG00000228452	lncRNA	0.606	0.476-0.772	4.8411e-05
AL109659.2	ENSG00000272491	lncRNA	2.592	2.011-3.341	1.87976e-13
AC073896.5	ENSG00000258260	lncRNA	0.659	0.518-0.838	0.000670108
AL392183.1	ENSG00000272485	lncRNA	0.594	0.466-0.757	2.69041e-05
LINC01111	ENSG00000254300	lncRNA	2.623	2.038-3.375	6.71937e-14
AP002449.1	ENSG00000266969	lncRNA	1.336	1.051-1.697	0.0179323
FIRRE	ENSG00000213468	lncRNA	2.361	1.838-3.032	1.71229e-11
NLGN1-AS1	ENSG00000228213	lncRNA	0.754	0.593-0.958	0.0208333
AC023632.2	ENSG00000253704	lncRNA	0.515	0.403-0.657	1.00866e-07
AL021707.3	ENSG00000230149	lncRNA	1.362	1.071-1.731	0.0116304
AC092111.2	ENSG00000276417	lncRNA	0.311	0.240-0.403	1.00909e-18
AC005014.2	ENSG00000272361	lncRNA	0.757	0.596-0.962	0.0227956
AL391069.2	ENSG00000273481	lncRNA	0.630	0.494-0.804	0.000200396
AC024257.5	ENSG00000275228	lncRNA	0.440	0.342-0.567	2.29376e-10
LINC02412	ENSG00000258171	lncRNA	1.407	1.107-1.788	0.00526617
AC148477.2	ENSG00000256542	lncRNA	0.714	0.561-0.908	0.00599801
AL162390.1	ENSG00000274421	lncRNA	1.375	1.082-1.747	0.00919127
AC020934.2	ENSG00000267735	lncRNA	1.363	1.072-1.733	0.0115348
LINC02730	ENSG00000255406	lncRNA	2.152	1.677-2.763	1.73349e-09
LINC01229	ENSG00000260876	lncRNA	1.348	1.060-1.714	0.0147548
AL358394.2	ENSG00000243349	lncRNA	1.555	1.221-1.980	0.000347976
AC012370.2	ENSG00000234255	lncRNA	1.398	1.100-1.777	0.00620013
AC092384.2	ENSG00000259881	lncRNA	0.522	0.408-0.667	2.106e-07
RBMS3-AS2	ENSG00000203506	lncRNA	1.503	1.181-1.913	0.000923321
AC148477.1	ENSG00000255916	lncRNA	0.362	0.281-0.467	5.58831e-15
AC005387.1	ENSG00000268938	lncRNA	1.344	1.056-1.710	0.0162929
AL158212.1	ENSG00000225292	lncRNA	0.580	0.454-0.740	1.20414e-05
AC009171.2	ENSG00000263105	lncRNA	2.517	1.960-3.232	4.66008e-13
AP003071.4	ENSG00000261625	lncRNA	1.467	1.153-1.868	0.00184323
LINC01396	ENSG00000273396	lncRNA	0.716	0.563-0.911	0.00652728
AF131215.6	ENSG00000269918	lncRNA	0.417	0.325-0.536	7.91238e-12
AC084866.1	ENSG00000249955	lncRNA	1.305	1.026-1.658	0.0299917
AC004846.2	ENSG00000258944	lncRNA	0.663	0.519-0.846	0.000943598
LINC01905	ENSG00000267057	lncRNA	0.573	0.449-0.732	7.68288e-06
AC010201.1	ENSG00000271259	lncRNA	1.980	1.551-2.527	4.09277e-08
SNHG8	ENSG00000269893	lncRNA	0.643	0.505-0.819	0.000340821
MIR133A1HG	ENSG00000265142	lncRNA	0.400	0.311-0.515	1.03098e-12
SATB1-AS1	ENSG00000228956	lncRNA	0.392	0.305-0.504	2.59318e-13
AC021016.2	ENSG00000273361	lncRNA	1.541	1.210-1.962	0.000449807
LINC00880	ENSG00000243629	lncRNA	1.455	1.144-1.849	0.00223109
AC097504.2	ENSG00000272632	lncRNA	2.726	2.115-3.513	9.52756e-15
LINC01447	ENSG00000236078	lncRNA	1.831	1.435-2.335	1.09954e-06
LINC01597	ENSG00000205611	lncRNA	0.753	0.593-0.957	0.0205694
SEPSECS-AS1	ENSG00000281501	lncRNA	1.556	1.222-1.981	0.000339599
AL133372.3	ENSG00000257904	lncRNA	1.508	1.186-1.917	0.000803197
SCARNA9	ENSG00000254911	lncRNA	0.598	0.470-0.762	3.27908e-05
THAP9-AS1	ENSG00000251022	lncRNA	1.458	1.146-1.857	0.00218889
AC104590.1	ENSG00000259251	lncRNA	0.548	0.429-0.700	1.54252e-06
MMP2-AS1	ENSG00000260135	lncRNA	2.992	2.316-3.866	5.09797e-17
AC083805.2	ENSG00000257953	lncRNA	2.495	1.941-3.207	9.3313e-13
LINC00517	ENSG00000259091	lncRNA	1.360	1.071-1.727	0.0115745
AC245014.3	ENSG00000276216	lncRNA	2.099	1.643-2.682	2.9776e-09
AC016747.1	ENSG00000212978	lncRNA	2.689	2.085-3.468	2.52497e-14
AL512357.1	ENSG00000258598	lncRNA	0.475	0.370-0.608	3.67024e-09
AC105935.1	ENSG00000228008	lncRNA	1.323	1.042-1.680	0.0217773
AC009237.14	ENSG00000272913	lncRNA	2.287	1.785-2.930	6.20167e-11
BTG3-AS1	ENSG00000280594	lncRNA	3.017	2.318-3.927	2.22293e-16
AJ239328.1	ENSG00000280604	lncRNA	0.596	0.467-0.759	2.77675e-05
AC011466.1	ENSG00000268583	lncRNA	1.469	1.154-1.870	0.00181774
AC087501.1	ENSG00000225751	lncRNA	1.558	1.225-1.982	0.000301098
LINC01506	ENSG00000234506	lncRNA	2.742	2.127-3.534	6.75275e-15
AC006111.3	ENSG00000276754	lncRNA	0.419	0.324-0.542	3.59578e-11
AC005837.4	ENSG00000277382	lncRNA	2.043	1.596-2.615	1.40573e-08
KDM4A-AS1	ENSG00000236200	lncRNA	2.480	1.924-3.197	2.34556e-12
AP000282.1	ENSG00000227757	lncRNA	0.787	0.620-1.000	0.0496695
AC021739.2	ENSG00000259407	lncRNA	0.313	0.241-0.408	4.59714e-18
LINC00896	ENSG00000236499	lncRNA	2.511	1.952-3.230	7.80334e-13
AP001107.4	ENSG00000254461	lncRNA	0.698	0.549-0.888	0.00343634
AL157786.1	ENSG00000232934	lncRNA	0.574	0.449-0.733	8.83794e-06
AC015909.3	ENSG00000261959	lncRNA	3.094	2.395-3.998	5.67183e-18
NRAD1	ENSG00000233725	lncRNA	0.621	0.488-0.791	0.000116364
AL139123.1	ENSG00000277218	lncRNA	0.604	0.472-0.773	6.26493e-05
AC073636.1	ENSG00000227098	lncRNA	0.213	0.162-0.280	9.59855e-29
AP005329.2	ENSG00000265399	lncRNA	2.715	2.109-3.496	9.53805e-15
DELEC1	ENSG00000173077	lncRNA	1.959	1.536-2.499	6.20828e-08
C1orf147	ENSG00000162888	lncRNA	1.988	1.557-2.540	3.68898e-08
MYT1L-AS1	ENSG00000225619	lncRNA	0.455	0.354-0.585	8.99428e-10
C8orf86	ENSG00000196166	lncRNA	0.752	0.590-0.958	0.0208474
AL137246.2	ENSG00000278445	lncRNA	0.590	0.462-0.754	2.49624e-05
AC016745.2	ENSG00000272563	lncRNA	2.264	1.765-2.904	1.2687e-10
AC099518.2	ENSG00000261357	lncRNA	1.288	1.013-1.639	0.0392452
AC025038.1	ENSG00000236556	lncRNA	0.390	0.303-0.501	1.64102e-13
CR381653.1	ENSG00000278932	lncRNA	0.574	0.450-0.731	6.9507e-06
AC090425.3	ENSG00000272910	lncRNA	0.777	0.611-0.988	0.0392326
AC017104.2	ENSG00000233538	lncRNA	1.482	1.164-1.886	0.00138931
PYCARD-AS1	ENSG00000261359	lncRNA	1.398	1.100-1.776	0.00611777
AC131953.1	ENSG00000250906	lncRNA	0.664	0.522-0.845	0.000881336
WASHC5-AS1	ENSG00000253167	lncRNA	0.769	0.604-0.980	0.0336008
AC010904.2	ENSG00000272002	lncRNA	0.701	0.551-0.892	0.00384027
AC025682.1	ENSG00000263766	lncRNA	1.369	1.076-1.741	0.0105037
AC104211.1	ENSG00000253177	lncRNA	0.764	0.602-0.971	0.0274412
Z97192.3	ENSG00000235111	lncRNA	1.322	1.041-1.679	0.0221829
AC074032.1	ENSG00000272368	lncRNA	0.629	0.494-0.801	0.000170602
AC053513.2	ENSG00000256973	lncRNA	0.480	0.375-0.615	5.95288e-09
LINC02728	ENSG00000251323	lncRNA	0.762	0.600-0.968	0.0260626
FBXO30-DT	ENSG00000235652	lncRNA	0.510	0.400-0.651	6.64959e-08
AL049541.1	ENSG00000281365	lncRNA	0.380	0.296-0.490	5.93216e-14
AC113346.2	ENSG00000251670	lncRNA	0.537	0.420-0.687	7.489e-07
ADAMTS9-AS2	ENSG00000241684	lncRNA	3.183	2.466-4.108	6.0249e-19
AC116456.1	ENSG00000254921	lncRNA	0.511	0.399-0.656	1.23962e-07
LINC01933	ENSG00000254226	lncRNA	0.447	0.349-0.573	2.1724e-10
DPYD-AS1	ENSG00000232878	lncRNA	1.898	1.487-2.421	2.57421e-07
FGF14-IT1	ENSG00000243319	lncRNA	0.476	0.372-0.609	3.66781e-09
LINC02029	ENSG00000241544	lncRNA	1.608	1.262-2.049	0.000120269
AL365205.4	ENSG00000269387	lncRNA	0.372	0.289-0.479	1.97169e-14
AC092650.1	ENSG00000230773	lncRNA	1.452	1.142-1.845	0.00232138
THRB-AS1	ENSG00000228791	lncRNA	0.781	0.614-0.994	0.0445431
BX255923.2	ENSG00000276462	lncRNA	1.897	1.483-2.426	3.4001e-07
LINC01819	ENSG00000231826	lncRNA	1.337	1.053-1.699	0.0173727
AL139349.1	ENSG00000254419	lncRNA	1.422	1.118-1.808	0.00407355
AC055811.1	ENSG00000263624	lncRNA	0.670	0.527-0.851	0.00106325
MED8-AS1	ENSG00000229431	lncRNA	1.424	1.116-1.815	0.00439057
ZNF32-AS3	ENSG00000223910	lncRNA	0.342	0.265-0.442	2.24375e-16
AL121759.1	ENSG00000228604	lncRNA	0.638	0.502-0.811	0.000246497
ZNF337-AS1	ENSG00000213742	lncRNA	1.351	1.063-1.717	0.0138566
GATA2-AS1	ENSG00000244300	lncRNA	0.542	0.425-0.691	7.2378e-07
AC010359.2	ENSG00000269961	lncRNA	0.552	0.431-0.708	2.86425e-06
AJ009632.2	ENSG00000229425	lncRNA	1.354	1.066-1.719	0.0129654
LINC02387	ENSG00000256232	lncRNA	1.301	1.025-1.652	0.0306639
LINC01571	ENSG00000260057	lncRNA	3.321	2.549-4.327	5.91027e-19
AP005271.1	ENSG00000265554	lncRNA	0.744	0.585-0.945	0.0152184
AL451042.2	ENSG00000227959	lncRNA	2.768	2.148-3.567	3.64021e-15
PRICKLE2-AS1	ENSG00000241111	lncRNA	0.377	0.292-0.486	6.933e-14
GPRACR	ENSG00000196979	lncRNA	2.525	1.958-3.257	9.87963e-13
IGFL2-AS1	ENSG00000268621	lncRNA	0.506	0.396-0.646	4.69693e-08
AL117332.1	ENSG00000275457	lncRNA	4.637	3.513-6.122	2.56073e-27
LINC01320	ENSG00000228262	lncRNA	0.784	0.616-0.998	0.0485005
LMNTD2-AS1	ENSG00000254815	lncRNA	2.332	1.819-2.991	2.49815e-11
AL592166.1	ENSG00000225721	lncRNA	2.988	2.308-3.869	9.9961e-17
AL133243.3	ENSG00000276517	lncRNA	0.562	0.440-0.718	4.20329e-06
PCED1B-AS1	ENSG00000247774	lncRNA	2.674	2.074-3.447	3.26289e-14
AC069281.1	ENSG00000225807	lncRNA	2.244	1.754-2.870	1.27251e-10
AC005845.1	ENSG00000255775	lncRNA	0.420	0.327-0.541	1.51379e-11
AC023509.2	ENSG00000257550	lncRNA	0.779	0.613-0.990	0.0408433
AC064807.1	ENSG00000228801	lncRNA	0.746	0.587-0.948	0.0166184
AC120036.4	ENSG00000255366	lncRNA	0.193	0.146-0.255	8.82435e-31
AC007406.4	ENSG00000256577	lncRNA	1.695	1.331-2.158	1.86739e-05
SLC16A1-AS1	ENSG00000226419	lncRNA	4.205	3.209-5.509	2.13828e-25
AL031714.1	ENSG00000261505	lncRNA	1.276	1.004-1.622	0.0466999
AC013553.4	ENSG00000278737	lncRNA	1.561	1.223-1.992	0.000345765
AL139002.1	ENSG00000233379	lncRNA	0.497	0.389-0.637	3.08677e-08
AC007448.4	ENSG00000266473	lncRNA	1.602	1.258-2.040	0.000131786
AL365259.1	ENSG00000237742	lncRNA	0.231	0.176-0.303	5.35136e-26
AC097358.2	ENSG00000272202	lncRNA	3.772	2.886-4.930	2.4849e-22
AC130456.1	ENSG00000259871	lncRNA	1.429	1.125-1.815	0.0034709
AL513217.1	ENSG00000223774	lncRNA	0.304	0.233-0.396	1.23963e-18
AC005288.1	ENSG00000266469	lncRNA	0.767	0.603-0.975	0.0305625
AC007687.1	ENSG00000270178	lncRNA	0.609	0.477-0.778	7.25337e-05
AC245187.1	ENSG00000253855	lncRNA	0.771	0.607-0.978	0.0324622
AC027097.1	ENSG00000267040	lncRNA	2.554	1.989-3.280	2.04917e-13
RB1-DT	ENSG00000231473	lncRNA	0.568	0.446-0.723	4.41071e-06
AP004609.3	ENSG00000278376	lncRNA	0.415	0.323-0.533	4.82284e-12
AC080162.1	ENSG00000239300	lncRNA	0.644	0.507-0.819	0.000338712
AC006272.1	ENSG00000268316	lncRNA	1.454	1.143-1.850	0.00228357
AP000289.1	ENSG00000226527	lncRNA	0.557	0.438-0.710	2.24944e-06
AL136115.2	ENSG00000269967	lncRNA	1.553	1.220-1.977	0.000356231
AL359198.1	ENSG00000272817	lncRNA	0.537	0.420-0.685	6.22809e-07
SALRNA1	ENSG00000258952	lncRNA	1.462	1.146-1.866	0.00222041
AC100810.1	ENSG00000253982	lncRNA	0.781	0.614-0.993	0.0435385
GLYCTK-AS1	ENSG00000242797	lncRNA	0.395	0.306-0.508	6.10442e-13
EIF3J-DT	ENSG00000179523	lncRNA	0.585	0.459-0.747	1.69772e-05
AC007638.2	ENSG00000263096	lncRNA	0.424	0.331-0.543	1.23388e-11
AC126175.2	ENSG00000277738	lncRNA	1.489	1.170-1.895	0.00121624
AC127526.2	ENSG00000255367	lncRNA	0.424	0.330-0.544	1.61965e-11
C15orf56	ENSG00000176753	lncRNA	2.060	1.610-2.637	9.33315e-09
AC007879.3	ENSG00000234902	lncRNA	1.882	1.475-2.401	3.65049e-07
ELFN2	ENSG00000243902	lncRNA	0.269	0.205-0.351	6.50585e-22
KHDRBS2-OT1	ENSG00000250686	lncRNA	0.253	0.193-0.332	4.27176e-23
LINC02764	ENSG00000255484	lncRNA	0.383	0.296-0.495	2.09479e-13
AC008467.1	ENSG00000249476	lncRNA	2.902	2.249-3.745	2.60415e-16
LINC02302	ENSG00000258998	lncRNA	0.743	0.585-0.945	0.0152253
MIR600HG	ENSG00000236901	lncRNA	0.566	0.444-0.722	4.36011e-06
AL023583.1	ENSG00000272209	lncRNA	1.292	1.016-1.642	0.0364067
FKBP14-AS1	ENSG00000227014	lncRNA	3.200	2.466-4.152	2.15181e-18
AC064875.1	ENSG00000225649	lncRNA	6.445	4.858-8.549	3.32727e-38
AC090579.1	ENSG00000253582	lncRNA	2.589	2.017-3.323	8.38658e-14
AJ011932.1	ENSG00000274248	lncRNA	5.201	3.913-6.913	6.95841e-30
RAD51-AS1	ENSG00000245849	lncRNA	0.669	0.524-0.853	0.00121987
AC069281.2	ENSG00000274272	lncRNA	1.304	1.022-1.663	0.0324285
AC005072.1	ENSG00000272219	lncRNA	1.492	1.173-1.899	0.0011237
AC005332.6	ENSG00000278730	lncRNA	1.626	1.276-2.071	8.40581e-05
MRPS9-AS2	ENSG00000224509	lncRNA	0.561	0.440-0.715	3.0627e-06
AC136469.1	ENSG00000268931	lncRNA	1.581	1.243-2.013	0.000195049
AC103925.1	ENSG00000229821	lncRNA	0.460	0.359-0.589	7.31516e-10
AC073578.2	ENSG00000275232	lncRNA	1.486	1.168-1.891	0.00127704
SLC39A12-AS1	ENSG00000226083	lncRNA	0.429	0.334-0.552	4.01466e-11
AC007614.1	ENSG00000279249	lncRNA	0.395	0.305-0.511	1.81858e-12
AC009093.1	ENSG00000259807	lncRNA	1.384	1.090-1.758	0.00766857
AC013460.1	ENSG00000229727	lncRNA	0.742	0.582-0.945	0.0157352
LINC00565	ENSG00000260910	lncRNA	1.343	1.058-1.705	0.0155509
HCG14	ENSG00000224157	lncRNA	1.326	1.044-1.684	0.0208536
AC137932.2	ENSG00000261253	lncRNA	3.003	2.330-3.872	2.10329e-17
Z94057.1	ENSG00000260990	lncRNA	0.355	0.275-0.459	2.51486e-15
AP006333.2	ENSG00000256481	lncRNA	0.231	0.176-0.302	9.32875e-27
AC083806.2	ENSG00000274554	lncRNA	0.775	0.610-0.985	0.0370266
GABPB1-AS1	ENSG00000244879	lncRNA	0.485	0.378-0.622	1.17639e-08
AC092958.1	ENSG00000239922	lncRNA	2.653	2.064-3.409	2.43474e-14
AL078644.1	ENSG00000273004	lncRNA	1.830	1.435-2.334	1.09422e-06
LINC01023	ENSG00000272523	lncRNA	3.856	2.948-5.042	6.18049e-23
LINC00973	ENSG00000240476	lncRNA	1.803	1.413-2.301	2.10964e-06
AC005005.3	ENSG00000273387	lncRNA	2.051	1.606-2.619	8.42909e-09
ADNP-AS1	ENSG00000259456	lncRNA	1.636	1.285-2.082	6.361e-05
AC108449.2	ENSG00000259366	lncRNA	0.468	0.367-0.598	1.13977e-09
AC011825.4	ENSG00000265008	lncRNA	0.559	0.436-0.719	5.46376e-06
AC092145.1	ENSG00000261471	lncRNA	1.617	1.269-2.060	0.000100219
AC103739.2	ENSG00000259314	lncRNA	0.702	0.552-0.892	0.003844
AL355297.3	ENSG00000271551	lncRNA	0.653	0.512-0.832	0.000566877
CHROMR	ENSG00000223960	lncRNA	1.492	1.174-1.897	0.00107933
AL355512.1	ENSG00000273143	lncRNA	3.825	2.920-5.009	1.97991e-22
NUTM2A-AS1	ENSG00000223482	lncRNA	0.393	0.306-0.504	2.52891e-13
AP000640.2	ENSG00000255355	lncRNA	0.769	0.605-0.976	0.0310408
ASIC4-AS1	ENSG00000227432	lncRNA	0.211	0.161-0.277	3.42014e-29
BAIAP2-DT	ENSG00000226137	lncRNA	0.302	0.232-0.393	4.1262e-19
AL136084.1	ENSG00000267026	lncRNA	1.689	1.327-2.151	2.08501e-05
AC090136.3	ENSG00000254102	lncRNA	0.739	0.581-0.939	0.0133919
AL161757.2	ENSG00000258428	lncRNA	0.646	0.507-0.822	0.000388704
AC125437.1	ENSG00000267655	lncRNA	1.304	1.026-1.656	0.029703
RUNDC3A-AS1	ENSG00000267750	lncRNA	0.272	0.208-0.356	1.65525e-21
AC093673.1	ENSG00000232533	lncRNA	5.687	4.282-7.554	3.40734e-33
AC107419.1	ENSG00000228933	lncRNA	0.446	0.348-0.573	2.39491e-10
AC006994.1	ENSG00000279317	lncRNA	0.762	0.600-0.969	0.0262895
LINC02549	ENSG00000226497	lncRNA	1.551	1.220-1.973	0.000343919
TTTY14	ENSG00000176728	lncRNA	1.386	1.090-1.762	0.00766949
GSTCD-AS1	ENSG00000251175	lncRNA	0.736	0.580-0.936	0.0122363
GAPLINC	ENSG00000266835	lncRNA	3.609	2.766-4.709	3.13455e-21
PRECSIT	ENSG00000255874	lncRNA	4.325	3.297-5.672	3.54708e-26
AC005034.2	ENSG00000270462	lncRNA	0.649	0.510-0.826	0.000436372
AL139424.1	ENSG00000271989	lncRNA	1.706	1.338-2.176	1.65671e-05
AC084824.4	ENSG00000275854	lncRNA	0.416	0.324-0.535	8.96501e-12
AC105020.1	ENSG00000203392	lncRNA	0.581	0.456-0.741	1.20486e-05
AC009121.3	ENSG00000262703	lncRNA	2.059	1.610-2.634	8.76234e-09
NORAD	ENSG00000260032	lncRNA	0.410	0.320-0.526	2.17128e-12
AC010173.1	ENSG00000258101	lncRNA	3.320	2.562-4.303	1.21435e-19
AC084855.2	ENSG00000259219	lncRNA	0.710	0.558-0.904	0.00533466
AL390066.2	ENSG00000224950	lncRNA	4.606	3.521-6.025	7.32761e-29
AL450326.1	ENSG00000230555	lncRNA	0.344	0.265-0.445	4.78349e-16
SAPCD1-AS1	ENSG00000235663	lncRNA	1.641	1.290-2.088	5.53101e-05
AC015936.1	ENSG00000267334	lncRNA	0.329	0.254-0.425	2.76759e-17
ARHGEF7-IT1	ENSG00000233644	lncRNA	0.545	0.428-0.694	8.75409e-07
AC023794.5	ENSG00000260470	lncRNA	2.493	1.935-3.211	1.54476e-12
ACBD3-AS1	ENSG00000234478	lncRNA	1.540	1.210-1.961	0.000454348
AL031289.1	ENSG00000237899	lncRNA	1.530	1.200-1.952	0.000605442
LINC02883	ENSG00000259416	lncRNA	0.291	0.224-0.379	4.40481e-20
AC073896.2	ENSG00000257303	lncRNA	3.032	2.349-3.913	1.59262e-17
LINC01010	ENSG00000236700	lncRNA	1.841	1.441-2.353	1.07208e-06
AC131025.1	ENSG00000253865	lncRNA	1.271	1.001-1.614	0.0491915
AC022509.4	ENSG00000278095	lncRNA	1.977	1.546-2.527	5.48714e-08
AC000067.1	ENSG00000225007	lncRNA	3.119	2.407-4.042	7.94103e-18
LINC01349	ENSG00000230402	lncRNA	1.401	1.101-1.782	0.00606043
AC012557.1	ENSG00000271843	lncRNA	0.504	0.395-0.645	4.70034e-08
AL133415.1	ENSG00000234961	lncRNA	4.859	3.674-6.427	1.57533e-28
AC008149.1	ENSG00000258177	lncRNA	2.925	2.265-3.776	1.83126e-16
EDRF1-DT	ENSG00000224023	lncRNA	0.214	0.163-0.281	1.3043e-28
NRSN2-AS1	ENSG00000225377	lncRNA	1.663	1.306-2.117	3.66884e-05
AC090912.3	ENSG00000273232	lncRNA	1.728	1.357-2.200	9.32578e-06
CYP2U1-AS1	ENSG00000245293	lncRNA	0.747	0.588-0.950	0.0171452
MYCBP2-AS1	ENSG00000236051	lncRNA	0.561	0.440-0.716	3.45731e-06
KLHDC7B-DT	ENSG00000272666	lncRNA	3.004	2.322-3.888	6.04105e-17
AC097515.1	ENSG00000248138	lncRNA	0.652	0.511-0.830	0.000536407
AP002340.1	ENSG00000255421	lncRNA	0.773	0.609-0.983	0.0355008
AC005064.1	ENSG00000234715	lncRNA	0.738	0.581-0.937	0.0127204
AL021328.1	ENSG00000269985	lncRNA	3.419	2.620-4.460	1.31332e-19
U73169.1	ENSG00000213600	lncRNA	0.730	0.575-0.928	0.0100659
AC068870.1	ENSG00000260619	lncRNA	1.519	1.193-1.934	0.000691115
AL596094.1	ENSG00000272764	lncRNA	0.624	0.490-0.794	0.000127618
LINC00365	ENSG00000224511	lncRNA	2.111	1.641-2.714	5.83813e-09
AL161629.1	ENSG00000237626	lncRNA	0.396	0.307-0.510	6.4039e-13
FAM53B-AS1	ENSG00000233334	lncRNA	1.273	1.001-1.618	0.0492324
LINC02487	ENSG00000203688	lncRNA	2.119	1.658-2.708	2.00274e-09
AC068790.7	ENSG00000270130	lncRNA	0.634	0.498-0.807	0.000207341
AL512408.1	ENSG00000260063	lncRNA	1.520	1.195-1.934	0.000638015
AC243571.2	ENSG00000277501	lncRNA	0.718	0.565-0.913	0.00677616
AC011008.1	ENSG00000253695	lncRNA	0.341	0.265-0.439	9.46624e-17
GCC2-AS1	ENSG00000214184	lncRNA	1.464	1.151-1.861	0.00190078
AC112503.2	ENSG00000273454	lncRNA	0.527	0.413-0.672	2.65061e-07
AC093010.2	ENSG00000259976	lncRNA	0.274	0.210-0.358	1.08606e-21
AL590004.3	ENSG00000260604	lncRNA	2.443	1.899-3.144	3.72664e-12
UMODL1-AS1	ENSG00000184385	lncRNA	0.670	0.527-0.854	0.00118002
AC097717.1	ENSG00000232732	lncRNA	1.845	1.444-2.358	9.82286e-07
AC099811.3	ENSG00000267658	lncRNA	1.842	1.444-2.349	8.6121e-07
AC009185.1	ENSG00000253653	lncRNA	0.545	0.426-0.698	1.3702e-06
LINC00926	ENSG00000247982	lncRNA	1.439	1.130-1.833	0.00320373
AC007787.1	ENSG00000267610	lncRNA	0.602	0.472-0.767	4.03189e-05
AC012510.1	ENSG00000273466	lncRNA	1.671	1.310-2.130	3.43125e-05
DCTN1-AS1	ENSG00000237737	lncRNA	0.605	0.474-0.773	5.53905e-05
AC005962.1	ENSG00000278627	lncRNA	0.489	0.382-0.625	1.1082e-08
AC244517.5	ENSG00000279047	lncRNA	2.044	1.599-2.611	1.09817e-08
LINC00540	ENSG00000276476	lncRNA	0.622	0.488-0.793	0.000124165
C7orf77	ENSG00000275356	lncRNA	1.411	1.109-1.796	0.00511186
AC107214.1	ENSG00000232648	lncRNA	1.334	1.050-1.694	0.0181768
AC005609.5	ENSG00000279726	lncRNA	0.430	0.335-0.553	4.01062e-11
TNK2-AS1	ENSG00000224614	lncRNA	0.475	0.371-0.608	3.48467e-09
AC007786.3	ENSG00000276631	lncRNA	0.675	0.531-0.858	0.00132845
AC131212.1	ENSG00000277186	lncRNA	0.543	0.425-0.693	9.679e-07
AC011603.2	ENSG00000257346	lncRNA	2.489	1.935-3.202	1.27062e-12
AP001198.1	ENSG00000267239	lncRNA	0.566	0.444-0.722	4.30673e-06
LINC00894	ENSG00000235703	lncRNA	0.761	0.595-0.972	0.0286286
AC005410.2	ENSG00000266368	lncRNA	0.667	0.524-0.848	0.000967286
AC090948.1	ENSG00000271964	lncRNA	0.439	0.341-0.565	1.59222e-10
AC004148.1	ENSG00000263272	lncRNA	0.753	0.591-0.958	0.0209327
SNHG7	ENSG00000233016	lncRNA	0.717	0.565-0.911	0.00650182
LINC01003	ENSG00000261455	lncRNA	1.698	1.333-2.161	1.75567e-05
RNF216-IT1	ENSG00000237738	lncRNA	1.395	1.095-1.776	0.00697993
AP003306.2	ENSG00000255118	lncRNA	0.767	0.603-0.975	0.0300152
AC124804.1	ENSG00000264985	lncRNA	0.743	0.585-0.944	0.0151709
AC109597.2	ENSG00000261158	lncRNA	2.032	1.590-2.596	1.47071e-08
AC092747.4	ENSG00000275764	lncRNA	1.274	1.001-1.621	0.0486794
AC025279.1	ENSG00000198106	lncRNA	2.410	1.872-3.101	8.5582e-12
OVOL1-AS1	ENSG00000255120	lncRNA	0.494	0.386-0.630	1.58046e-08
AP002768.1	ENSG00000254563	lncRNA	0.633	0.497-0.807	0.000216906
EDRF1-AS1	ENSG00000236991	lncRNA	0.524	0.409-0.670	2.64024e-07
AC006372.2	ENSG00000233191	lncRNA	0.753	0.593-0.957	0.020381
AC004771.4	ENSG00000262678	lncRNA	0.766	0.604-0.973	0.0288107
LINC02520	ENSG00000204110	lncRNA	0.423	0.330-0.542	1.16794e-11
FAM230G	ENSG00000188280	lncRNA	0.416	0.324-0.534	6.32049e-12
AC103691.2	ENSG00000275332	lncRNA	1.310	1.031-1.665	0.0273409
BACE1-AS	ENSG00000278768	lncRNA	0.477	0.371-0.612	5.76372e-09
SLC6A1-AS1	ENSG00000232287	lncRNA	0.379	0.295-0.488	4.40588e-14
AC003001.1	ENSG00000235461	lncRNA	0.765	0.601-0.974	0.0295361
AL512604.2	ENSG00000233242	lncRNA	0.681	0.535-0.866	0.00171082
AP001429.1	ENSG00000270116	lncRNA	0.677	0.533-0.860	0.00142941
CFLAR-AS1	ENSG00000226312	lncRNA	1.828	1.435-2.329	1.04367e-06
NUP50-DT	ENSG00000226328	lncRNA	1.315	1.035-1.671	0.0250498
LNCARSR	ENSG00000233086	lncRNA	2.733	2.115-3.532	1.56544e-14
AC090337.1	ENSG00000264705	lncRNA	1.859	1.457-2.371	6.04281e-07
AC099521.2	ENSG00000274698	lncRNA	0.374	0.290-0.483	4.34112e-14
AL450345.1	ENSG00000227455	lncRNA	2.418	1.878-3.114	7.82789e-12
KDM7A-DT	ENSG00000260231	lncRNA	0.767	0.603-0.975	0.0305498
LINC02817	ENSG00000234754	lncRNA	3.077	2.377-3.983	1.40376e-17
AC005225.2	ENSG00000258603	lncRNA	1.913	1.502-2.437	1.52167e-07
AC007383.1	ENSG00000227946	lncRNA	0.540	0.420-0.693	1.31308e-06
AL132656.3	ENSG00000272489	lncRNA	0.715	0.562-0.911	0.0065949
FAM78B-AS1	ENSG00000203307	lncRNA	1.429	1.123-1.820	0.0037566
HOTAIRM1	ENSG00000233429	lncRNA	5.424	4.107-7.162	9.20675e-33
AC078820.1	ENSG00000258088	lncRNA	1.303	1.026-1.656	0.030079
AC136475.1	ENSG00000251661	lncRNA	0.679	0.532-0.867	0.00186943
AC016644.1	ENSG00000235635	lncRNA	0.724	0.570-0.919	0.00808148
SGSM3-AS1	ENSG00000229999	lncRNA	0.694	0.546-0.882	0.00279477
FLJ16779	ENSG00000275620	lncRNA	0.232	0.177-0.304	4.77926e-26
AL139246.1	ENSG00000224387	lncRNA	0.344	0.267-0.444	2.63482e-16
PSD2-AS1	ENSG00000249131	lncRNA	1.339	1.054-1.702	0.0167132
AP000553.2	ENSG00000272954	lncRNA	1.482	1.165-1.886	0.00137811
WASL-DT	ENSG00000272686	lncRNA	1.385	1.090-1.759	0.00767443
ZNF649-AS1	ENSG00000268095	lncRNA	1.951	1.523-2.500	1.24619e-07
AC092720.2	ENSG00000269935	lncRNA	0.365	0.282-0.471	1.21837e-14
AL353135.1	ENSG00000271931	lncRNA	0.675	0.531-0.860	0.00142733
N4BP2L2-IT2	ENSG00000281026	lncRNA	0.668	0.525-0.850	0.00105096
AC024075.1	ENSG00000267904	lncRNA	0.569	0.446-0.726	5.61577e-06
PPFIA2-AS1	ENSG00000257467	lncRNA	0.444	0.346-0.571	2.14115e-10
AC012213.3	ENSG00000266289	lncRNA	0.604	0.474-0.770	4.68463e-05
AL049780.1	ENSG00000258646	lncRNA	1.423	1.115-1.817	0.00464693
AF111167.2	ENSG00000259319	lncRNA	0.502	0.392-0.643	4.63019e-08
AC010761.1	ENSG00000264577	lncRNA	1.966	1.538-2.514	6.99346e-08
Z98259.1	ENSG00000260972	lncRNA	0.661	0.519-0.841	0.000749482
AC004854.2	ENSG00000272768	lncRNA	3.235	2.500-4.186	4.25507e-19
AC022395.1	ENSG00000231104	lncRNA	0.482	0.377-0.616	6.05178e-09
Z99572.1	ENSG00000213062	lncRNA	0.420	0.327-0.540	1.30677e-11
AC013472.2	ENSG00000272056	lncRNA	0.312	0.239-0.408	1.50371e-17
CEP250-AS1	ENSG00000230155	lncRNA	2.340	1.824-3.002	2.26969e-11
AL161421.1	ENSG00000275202	lncRNA	2.633	2.045-3.391	6.23148e-14
AC004448.2	ENSG00000235979	lncRNA	0.548	0.429-0.701	1.55777e-06
MEG9	ENSG00000223403	lncRNA	1.491	1.172-1.896	0.00115741
AC009549.1	ENSG00000270607	lncRNA	2.175	1.702-2.780	5.3902e-10
AC005828.4	ENSG00000265282	lncRNA	1.754	1.372-2.242	7.25542e-06
AL133215.2	ENSG00000273162	lncRNA	2.448	1.902-3.150	3.57863e-12
TTC39A-AS1	ENSG00000261664	lncRNA	2.022	1.583-2.582	1.70418e-08
AC010834.2	ENSG00000253848	lncRNA	1.513	1.188-1.926	0.000794652
LINC00543	ENSG00000260704	lncRNA	1.475	1.160-1.876	0.00153661
LINC00941	ENSG00000235884	lncRNA	3.572	2.748-4.644	1.91768e-21
AC011474.2	ENSG00000266248	lncRNA	0.498	0.390-0.636	2.38462e-08
AP002812.3	ENSG00000254691	lncRNA	0.755	0.594-0.960	0.0218131
AL138767.3	ENSG00000225913	lncRNA	0.315	0.244-0.408	1.5865e-18
AC008760.2	ENSG00000276980	lncRNA	4.354	3.314-5.722	4.66178e-26
AL357033.2	ENSG00000223669	lncRNA	1.822	1.428-2.324	1.40112e-06
PICART1	ENSG00000246640	lncRNA	1.493	1.174-1.899	0.00107099
AL355488.1	ENSG00000273373	lncRNA	1.417	1.113-1.804	0.00465617
AL162511.1	ENSG00000258844	lncRNA	0.455	0.353-0.585	9.16762e-10
AC025580.1	ENSG00000259342	lncRNA	1.502	1.178-1.914	0.00102173
TGFB3-AS1	ENSG00000258876	lncRNA	1.272	1.001-1.617	0.0490691
AL731571.1	ENSG00000273599	lncRNA	0.254	0.195-0.332	1.04295e-23
LINC02552	ENSG00000256422	lncRNA	0.752	0.590-0.959	0.0213803
AL590764.1	ENSG00000228427	lncRNA	1.886	1.476-2.410	3.81423e-07
AC091182.2	ENSG00000253746	lncRNA	1.457	1.147-1.851	0.00205225
LINC01135	ENSG00000234807	lncRNA	0.530	0.415-0.677	3.6284e-07
UGDH-AS1	ENSG00000249348	lncRNA	1.371	1.077-1.744	0.010245
ALDH1L1-AS2	ENSG00000246022	lncRNA	2.018	1.576-2.584	2.62757e-08
MRPL23-AS1	ENSG00000226416	lncRNA	0.422	0.328-0.542	1.58684e-11
AC017015.2	ENSG00000242190	lncRNA	0.352	0.272-0.457	4.42868e-15
AC104653.1	ENSG00000228857	lncRNA	2.155	1.684-2.757	1.04118e-09
MNX1-AS2	ENSG00000235029	lncRNA	1.410	1.110-1.791	0.0049466
AC066613.1	ENSG00000259668	lncRNA	0.750	0.589-0.955	0.0195688
AC008438.1	ENSG00000249637	lncRNA	0.595	0.467-0.758	2.6361e-05
AL159174.1	ENSG00000237027	lncRNA	0.463	0.362-0.592	9.22092e-10
AC012313.3	ENSG00000268230	lncRNA	1.889	1.479-2.413	3.55872e-07
LINC01058	ENSG00000225039	lncRNA	2.873	2.218-3.720	1.24373e-15
CATIP-AS1	ENSG00000225062	lncRNA	3.201	2.476-4.139	6.7962e-19
AC069294.1	ENSG00000273407	lncRNA	0.553	0.433-0.707	2.23558e-06
AC068580.3	ENSG00000235027	lncRNA	1.348	1.061-1.713	0.0143908
AL162426.1	ENSG00000279571	lncRNA	0.393	0.304-0.506	5.98703e-13
LCA10	ENSG00000273769	lncRNA	0.573	0.449-0.730	6.82122e-06
AC010536.2	ENSG00000260671	lncRNA	0.583	0.457-0.744	1.37186e-05
ZNF674-AS1	ENSG00000230844	lncRNA	1.985	1.551-2.541	5.20978e-08
UBE2E1-AS1	ENSG00000223791	lncRNA	1.473	1.156-1.878	0.00173603
TSC22D1-AS1	ENSG00000278156	lncRNA	0.483	0.378-0.618	7.13902e-09
AC027288.3	ENSG00000257894	lncRNA	1.619	1.269-2.066	0.000105643
AC091891.1	ENSG00000259757	lncRNA	0.405	0.315-0.521	2.05211e-12
AC005537.1	ENSG00000232006	lncRNA	0.611	0.480-0.777	6.09234e-05
AL359962.2	ENSG00000273160	lncRNA	1.798	1.409-2.293	2.33982e-06
AL049629.1	ENSG00000255202	lncRNA	0.711	0.559-0.904	0.00546167
MEIS1-AS2	ENSG00000230749	lncRNA	3.215	2.487-4.156	4.8803e-19
AC013391.3	ENSG00000261478	lncRNA	0.396	0.308-0.509	5.20003e-13
LINC01983	ENSG00000223783	lncRNA	0.456	0.355-0.584	5.44827e-10
PTOV1-AS2	ENSG00000269352	lncRNA	1.758	1.375-2.247	6.60582e-06
AC016907.2	ENSG00000233862	lncRNA	0.658	0.515-0.842	0.000878305
AC009093.6	ENSG00000277999	lncRNA	2.464	1.910-3.180	4.09667e-12
AC027514.2	ENSG00000267560	lncRNA	0.672	0.529-0.855	0.00119456
ZNF516-DT	ENSG00000275763	lncRNA	2.910	2.243-3.775	8.98145e-16
WARS2-IT1	ENSG00000224238	lncRNA	1.624	1.273-2.071	9.49323e-05
BX284668.2	ENSG00000228549	lncRNA	1.437	1.131-1.827	0.00303745
AL136295.6	ENSG00000276698	lncRNA	0.735	0.577-0.935	0.0120919
AC010619.2	ENSG00000273189	lncRNA	1.738	1.364-2.216	7.95484e-06
AC004817.3	ENSG00000269927	lncRNA	2.218	1.733-2.839	2.55792e-10
AC004233.3	ENSG00000274367	lncRNA	0.502	0.392-0.643	5.09704e-08
LNCTAM34A	ENSG00000234546	lncRNA	4.566	3.489-5.975	1.83927e-28
AC034236.3	ENSG00000272265	lncRNA	0.701	0.548-0.896	0.00450176
AC129507.1	ENSG00000262061	lncRNA	0.670	0.525-0.855	0.0013045
DKFZP434A062	ENSG00000262075	lncRNA	0.599	0.469-0.767	4.53293e-05
AC005277.2	ENSG00000277621	lncRNA	0.528	0.414-0.673	2.66526e-07
LINC02004	ENSG00000240006	lncRNA	0.680	0.535-0.864	0.00160841
KIF5C-AS1	ENSG00000231079	lncRNA	1.616	1.269-2.057	9.73337e-05
AC090260.2	ENSG00000260988	lncRNA	0.593	0.464-0.756	2.60486e-05
AC023355.1	ENSG00000259488	lncRNA	0.764	0.601-0.970	0.0273661
AC073320.1	ENSG00000244036	lncRNA	2.265	1.767-2.903	1.10998e-10
AC007347.1	ENSG00000261049	lncRNA	0.710	0.558-0.903	0.00522917
AC008894.2	ENSG00000269243	lncRNA	1.423	1.119-1.809	0.00399892
MANCR	ENSG00000231298	lncRNA	2.742	2.127-3.535	7.10817e-15
AC104024.2	ENSG00000260328	lncRNA	0.734	0.578-0.933	0.0115027
AC096719.1	ENSG00000250039	lncRNA	0.465	0.364-0.595	1.00868e-09
AC126178.1	ENSG00000257194	lncRNA	1.547	1.216-1.969	0.000388361
AL133367.1	ENSG00000260285	lncRNA	0.553	0.432-0.707	2.28055e-06
AC124784.1	ENSG00000257910	lncRNA	1.670	1.310-2.127	3.36215e-05
RBM15-AS1	ENSG00000227963	lncRNA	2.407	1.877-3.088	4.70539e-12
AC105285.1	ENSG00000245213	lncRNA	1.714	1.344-2.186	1.39889e-05
AC132938.2	ENSG00000260011	lncRNA	0.628	0.492-0.801	0.000180318
AC009560.1	ENSG00000273958	lncRNA	0.747	0.587-0.951	0.0179495
DGCR5	ENSG00000273032	lncRNA	0.225	0.171-0.296	3.01394e-26
AC092117.1	ENSG00000276791	lncRNA	0.320	0.247-0.413	2.59882e-18
AC016027.1	ENSG00000225335	lncRNA	0.641	0.501-0.821	0.000420766
WARS2-AS1	ENSG00000231365	lncRNA	1.484	1.166-1.889	0.00131789
AC092338.2	ENSG00000260790	lncRNA	1.306	1.028-1.660	0.0286002
AL137186.1	ENSG00000229664	lncRNA	1.855	1.453-2.368	7.16891e-07
AC002064.2	ENSG00000234459	lncRNA	0.701	0.551-0.891	0.00377689
AP003108.1	ENSG00000255931	lncRNA	0.628	0.493-0.798	0.000147753
LINC02884	ENSG00000231246	lncRNA	1.540	1.210-1.960	0.000448468
AC027279.1	ENSG00000260816	lncRNA	1.476	1.161-1.876	0.00148608
LINC00404	ENSG00000229520	lncRNA	0.510	0.399-0.653	8.49066e-08
AC002044.1	ENSG00000272330	lncRNA	1.961	1.536-2.503	6.57581e-08
LHFPL3-AS2	ENSG00000225329	lncRNA	1.327	1.044-1.686	0.0206257
AC084757.3	ENSG00000259705	lncRNA	1.705	1.339-2.172	1.53983e-05
AC012313.6	ENSG00000269054	lncRNA	1.284	1.009-1.633	0.0417309
LINC01102	ENSG00000235597	lncRNA	0.509	0.397-0.653	1.04162e-07
AL121972.1	ENSG00000229862	lncRNA	1.511	1.188-1.921	0.000778497
AC004466.2	ENSG00000274737	lncRNA	1.577	1.239-2.007	0.000217716
AL731563.3	ENSG00000272630	lncRNA	0.504	0.394-0.646	6.0358e-08
AC013565.1	ENSG00000260123	lncRNA	1.285	1.012-1.633	0.0396386
LINC00242	ENSG00000229214	lncRNA	1.451	1.141-1.845	0.00241776
AL138930.1	ENSG00000234425	lncRNA	1.330	1.047-1.689	0.0194122
AC016405.2	ENSG00000272043	lncRNA	0.452	0.353-0.579	2.99713e-10
AC007952.4	ENSG00000262202	lncRNA	2.042	1.596-2.613	1.32075e-08
AC005753.1	ENSG00000278925	lncRNA	0.634	0.498-0.808	0.000229342
AL022337.1	ENSG00000229770	lncRNA	0.459	0.358-0.588	6.83425e-10
CRNDE	ENSG00000245694	lncRNA	5.882	4.404-7.857	3.47023e-33
AC005076.1	ENSG00000224046	lncRNA	1.570	1.234-1.998	0.000246164
AL049871.1	ENSG00000258943	lncRNA	4.549	3.454-5.990	4.04519e-27
AL445209.1	ENSG00000271776	lncRNA	0.780	0.615-0.990	0.0409468
AC019197.1	ENSG00000236283	lncRNA	1.506	1.184-1.915	0.000837112
AL136366.1	ENSG00000225472	lncRNA	0.538	0.421-0.688	7.05317e-07
SH3RF3-AS1	ENSG00000259863	lncRNA	0.589	0.462-0.750	1.83797e-05
AL445433.2	ENSG00000232825	lncRNA	0.594	0.466-0.757	2.56397e-05
ELN-AS1	ENSG00000232415	lncRNA	2.360	1.844-3.020	8.62793e-12
AC024337.2	ENSG00000273771	lncRNA	2.287	1.784-2.933	6.9961e-11
AC068888.1	ENSG00000257337	lncRNA	0.595	0.468-0.758	2.59237e-05
LINC01537	ENSG00000227467	lncRNA	0.286	0.219-0.374	7.01317e-20
C14orf178	ENSG00000197734	lncRNA	0.589	0.461-0.753	2.31777e-05
PRKCQ-AS1	ENSG00000237943	lncRNA	0.591	0.463-0.754	2.34306e-05
AL592071.1	ENSG00000273980	lncRNA	0.772	0.607-0.981	0.0341442
LINC01238	ENSG00000261186	lncRNA	0.514	0.401-0.659	1.43113e-07
AL133383.1	ENSG00000261729	lncRNA	0.715	0.562-0.908	0.0060797
LINC01089	ENSG00000212694	lncRNA	0.512	0.400-0.656	1.12586e-07
AC008937.2	ENSG00000237705	lncRNA	1.281	1.008-1.628	0.0424634
LINC00519	ENSG00000258955	lncRNA	0.448	0.350-0.573	1.69791e-10
AC010997.4	ENSG00000272692	lncRNA	1.492	1.172-1.901	0.001189
LINC01549	ENSG00000232560	lncRNA	0.775	0.609-0.985	0.0370427
LINC01814	ENSG00000236008	lncRNA	1.475	1.159-1.876	0.00157146
AC022211.3	ENSG00000265800	lncRNA	1.381	1.087-1.756	0.00833575
DNAH17-AS1	ENSG00000267432	lncRNA	0.780	0.613-0.994	0.0443729
AC093462.1	ENSG00000277324	lncRNA	2.094	1.637-2.679	4.0646e-09
DBET	ENSG00000281591	lncRNA	0.562	0.441-0.716	3.11509e-06
AC012640.1	ENSG00000248968	lncRNA	1.434	1.128-1.823	0.0032827
AC090825.1	ENSG00000259363	lncRNA	2.359	1.842-3.021	1.06977e-11
AC026471.4	ENSG00000261474	lncRNA	0.672	0.527-0.856	0.00129026
AC005481.1	ENSG00000222012	lncRNA	1.570	1.232-2.002	0.000267362
FAM201A	ENSG00000204860	lncRNA	0.335	0.259-0.433	7.18653e-17
AL355001.2	ENSG00000275964	lncRNA	2.329	1.820-2.980	1.80385e-11
PRKAR1B-AS1	ENSG00000237181	lncRNA	5.550	4.203-7.328	1.26207e-33
AC010273.3	ENSG00000250237	lncRNA	3.542	2.722-4.609	4.85999e-21
CERNA3	ENSG00000253603	lncRNA	1.539	1.206-1.963	0.000516602
AP000695.1	ENSG00000230479	lncRNA	3.555	2.722-4.644	1.29713e-20
LINC02123	ENSG00000250668	lncRNA	0.502	0.392-0.644	5.1595e-08
AC092140.2	ENSG00000274031	lncRNA	0.413	0.319-0.535	2.27872e-11
AL161452.1	ENSG00000226706	lncRNA	1.435	1.129-1.825	0.00320193
AC022217.3	ENSG00000253736	lncRNA	2.098	1.640-2.685	3.83587e-09
PRDM16-DT	ENSG00000177133	lncRNA	0.765	0.602-0.971	0.0279441
MIS18A-AS1	ENSG00000227256	lncRNA	0.616	0.483-0.784	8.56031e-05
AL138789.1	ENSG00000233589	lncRNA	3.908	2.986-5.114	3.13691e-23
PCAT1	ENSG00000253438	lncRNA	1.553	1.220-1.978	0.000351234
TMEM26-AS1	ENSG00000237233	lncRNA	1.948	1.525-2.488	9.58799e-08
PCOLCE-AS1	ENSG00000224729	lncRNA	2.811	2.188-3.611	6.21787e-16
AC105053.1	ENSG00000229498	lncRNA	0.355	0.275-0.457	1.22872e-15
Z97055.2	ENSG00000261251	lncRNA	0.654	0.512-0.835	0.000652961
AC010175.1	ENSG00000256427	lncRNA	0.360	0.277-0.469	3.21189e-14
LINC02014	ENSG00000248243	lncRNA	1.775	1.392-2.263	3.65155e-06
ZNF529-AS1	ENSG00000233527	lncRNA	3.986	3.045-5.217	7.88104e-24
HAR1B	ENSG00000231133	lncRNA	0.302	0.232-0.393	5.13974e-19
LINC00575	ENSG00000231782	lncRNA	0.703	0.553-0.895	0.00417334
NECTIN3-AS1	ENSG00000242242	lncRNA	0.329	0.254-0.426	3.42885e-17
TRAF3IP2-AS1	ENSG00000231889	lncRNA	0.525	0.411-0.670	2.30365e-07
AL031008.1	ENSG00000275438	lncRNA	0.406	0.316-0.521	1.4709e-12
HMGA2-AS1	ENSG00000197301	lncRNA	2.888	2.235-3.733	5.30434e-16
WDR86-AS1	ENSG00000243836	lncRNA	0.423	0.328-0.545	2.66374e-11
AL157938.3	ENSG00000246851	lncRNA	0.661	0.520-0.840	0.00072433
SEMA6A-AS1	ENSG00000248445	lncRNA	0.725	0.570-0.922	0.00871165
ADAMTS9-AS1	ENSG00000241158	lncRNA	1.699	1.333-2.166	1.88992e-05
SCGB1B2P	ENSG00000268751	lncRNA	0.729	0.572-0.929	0.0104617
MADD-AS1	ENSG00000256746	lncRNA	0.255	0.195-0.334	4.13991e-23
LINC00891	ENSG00000281852	lncRNA	1.636	1.283-2.086	7.2764e-05
AC002069.2	ENSG00000233420	lncRNA	0.511	0.399-0.654	1.07134e-07
DARS-AS1	ENSG00000231890	lncRNA	2.947	2.277-3.813	2.08215e-16
AC022296.4	ENSG00000272832	lncRNA	0.745	0.584-0.950	0.0175846
MIR924HG	ENSG00000267374	lncRNA	4.727	3.551-6.292	1.91132e-26
KIRREL3-AS1	ENSG00000257271	lncRNA	0.782	0.616-0.993	0.0437243
CT70	ENSG00000230013	lncRNA	1.450	1.137-1.849	0.00271243
AC027237.2	ENSG00000259215	lncRNA	1.468	1.152-1.870	0.00189865
AC124947.1	ENSG00000257252	lncRNA	1.499	1.178-1.907	0.000975774
AL122035.1	ENSG00000258824	lncRNA	0.382	0.297-0.492	7.91822e-14
AL359878.1	ENSG00000205740	lncRNA	0.369	0.287-0.475	1.01475e-14
AF131215.2	ENSG00000254556	lncRNA	0.677	0.532-0.863	0.00158321
ZNF790-AS1	ENSG00000267254	lncRNA	1.550	1.216-1.976	0.000401246
AC005498.2	ENSG00000267421	lncRNA	1.843	1.441-2.358	1.14255e-06
AC092683.1	ENSG00000230606	lncRNA	1.663	1.306-2.119	3.78037e-05
AL158058.1	ENSG00000258107	lncRNA	0.686	0.538-0.875	0.00238354
AL049794.1	ENSG00000273998	lncRNA	1.846	1.445-2.357	8.93346e-07
AP006287.2	ENSG00000255038	lncRNA	1.793	1.406-2.287	2.50198e-06
BVES-AS1	ENSG00000203808	lncRNA	1.662	1.306-2.116	3.70429e-05
AC026356.1	ENSG00000274964	lncRNA	2.632	2.038-3.399	1.218e-13
AC116021.1	ENSG00000254639	lncRNA	2.552	1.979-3.290	4.87793e-13
AC009005.1	ENSG00000267751	lncRNA	1.695	1.328-2.165	2.32427e-05
AC092681.2	ENSG00000260555	lncRNA	0.719	0.565-0.914	0.00695609
AC008735.2	ENSG00000267523	lncRNA	1.809	1.416-2.312	2.13564e-06
LINC01348	ENSG00000280587	lncRNA	1.774	1.390-2.263	3.97769e-06
FGF12-AS2	ENSG00000230126	lncRNA	0.581	0.455-0.740	1.17245e-05
LINC02321	ENSG00000258884	lncRNA	1.898	1.485-2.425	3.11311e-07
OLMALINC	ENSG00000235823	lncRNA	0.273	0.207-0.359	1.67613e-20
GPR158-AS1	ENSG00000233642	lncRNA	0.541	0.422-0.693	1.22224e-06
AC060234.2	ENSG00000233665	lncRNA	1.475	1.160-1.875	0.00152768
AC106028.3	ENSG00000260361	lncRNA	1.807	1.414-2.310	2.22555e-06
AL445493.3	ENSG00000275392	lncRNA	0.359	0.278-0.463	3.45454e-15
AP001020.2	ENSG00000264635	lncRNA	1.679	1.318-2.138	2.67548e-05
AC004908.3	ENSG00000273402	lncRNA	0.490	0.382-0.628	1.66266e-08
AC093627.4	ENSG00000240859	lncRNA	2.786	2.152-3.606	7.07377e-15
AC023421.1	ENSG00000266968	lncRNA	0.326	0.252-0.422	1.30972e-17
AL353604.1	ENSG00000223944	lncRNA	0.490	0.384-0.626	1.07596e-08
LINC02391	ENSG00000277851	lncRNA	1.350	1.062-1.717	0.0141955
LINC02427	ENSG00000271538	lncRNA	0.320	0.247-0.414	3.96882e-18
AC007292.1	ENSG00000267980	lncRNA	0.535	0.420-0.683	4.92534e-07
AC078942.1	ENSG00000225365	lncRNA	1.649	1.292-2.105	5.95335e-05
AC092198.1	ENSG00000223486	lncRNA	2.249	1.754-2.884	1.67234e-10
AC092667.1	ENSG00000230393	lncRNA	0.369	0.287-0.474	8.34414e-15
AC006116.8	ENSG00000267549	lncRNA	1.312	1.033-1.667	0.0258741
AC100835.1	ENSG00000260919	lncRNA	0.611	0.479-0.780	7.81629e-05
AC146944.3	ENSG00000269983	lncRNA	1.642	1.290-2.090	5.68562e-05
ZNF236-DT	ENSG00000264278	lncRNA	4.647	3.526-6.125	1.05056e-27
AC099343.2	ENSG00000270426	lncRNA	0.647	0.507-0.826	0.00048937
AL031595.3	ENSG00000280434	lncRNA	1.586	1.246-2.019	0.000182112
AL451069.1	ENSG00000226900	lncRNA	1.454	1.143-1.850	0.00232135
LINC00484	ENSG00000229694	lncRNA	3.981	3.045-5.205	5.40462e-24
AC106786.1	ENSG00000223652	lncRNA	2.427	1.891-3.117	3.51373e-12
AC010524.1	ENSG00000268157	lncRNA	3.955	3.015-5.188	3.20612e-23
AC027544.2	ENSG00000256588	lncRNA	0.631	0.495-0.803	0.000179546
DDX11-AS1	ENSG00000245614	lncRNA	2.007	1.570-2.564	2.55949e-08
FLJ46284	ENSG00000248858	lncRNA	0.335	0.259-0.434	1.07955e-16
AC099811.5	ENSG00000278829	lncRNA	0.516	0.404-0.660	1.23141e-07
AC010680.2	ENSG00000270574	lncRNA	1.339	1.053-1.702	0.0172154
AC087379.2	ENSG00000254695	lncRNA	0.621	0.487-0.791	0.00011666
NOP53-AS1	ENSG00000269656	lncRNA	0.530	0.415-0.675	3.06259e-07
TMCC1-AS1	ENSG00000271270	lncRNA	0.510	0.399-0.652	7.75354e-08
AC022400.2	ENSG00000229990	lncRNA	0.633	0.497-0.805	0.000201877
SNHG4	ENSG00000281398	lncRNA	2.967	2.296-3.834	9.0119e-17
AL137246.1	ENSG00000272542	lncRNA	0.494	0.385-0.634	2.86111e-08
AC126614.1	ENSG00000258001	lncRNA	0.357	0.277-0.460	1.57503e-15
AL133520.1	ENSG00000273893	lncRNA	0.714	0.562-0.907	0.00588201
MIR22HG	ENSG00000186594	lncRNA	4.085	3.134-5.325	2.32272e-25
EGILA	ENSG00000258451	lncRNA	2.521	1.956-3.250	9.61728e-13
AC020915.2	ENSG00000268516	lncRNA	4.775	3.615-6.308	3.56653e-28
AC099522.2	ENSG00000272525	lncRNA	0.551	0.432-0.704	1.70407e-06
AC008537.2	ENSG00000269843	lncRNA	0.707	0.557-0.899	0.00462815
AC100812.1	ENSG00000272192	lncRNA	1.836	1.439-2.342	9.97527e-07
AC008759.2	ENSG00000267612	lncRNA	0.486	0.378-0.624	1.68195e-08
AC012640.2	ENSG00000259802	lncRNA	1.477	1.161-1.879	0.00148904
RTCA-AS1	ENSG00000224616	lncRNA	1.589	1.248-2.024	0.000169981
AC104561.1	ENSG00000253390	lncRNA	0.674	0.530-0.857	0.00128102
AC112695.1	ENSG00000248511	lncRNA	0.599	0.470-0.763	3.35694e-05
LINC02015	ENSG00000231574	lncRNA	3.051	2.359-3.945	1.78505e-17
AC021321.1	ENSG00000271966	lncRNA	0.747	0.588-0.950	0.0172665
AL354754.1	ENSG00000231901	lncRNA	0.589	0.462-0.752	2.04657e-05
C17orf102	ENSG00000197322	lncRNA	0.439	0.341-0.566	2.00195e-10
AC010618.2	ENSG00000269161	lncRNA	1.637	1.286-2.084	6.38163e-05
AC009088.2	ENSG00000260304	lncRNA	2.483	1.926-3.200	2.22661e-12
AL590093.1	ENSG00000230728	lncRNA	1.442	1.134-1.833	0.00280009
AC034243.1	ENSG00000253404	lncRNA	2.233	1.742-2.861	2.18332e-10
LINC00526	ENSG00000264575	lncRNA	0.773	0.608-0.984	0.0362302
AC103974.1	ENSG00000254966	lncRNA	0.278	0.213-0.362	2.767e-21
SCN1A-AS1	ENSG00000236107	lncRNA	0.649	0.510-0.826	0.00044279
SNHG25	ENSG00000266402	lncRNA	1.852	1.451-2.365	7.68692e-07
AC005062.1	ENSG00000243004	lncRNA	2.266	1.767-2.906	1.11811e-10
LINC02086	ENSG00000244649	lncRNA	2.188	1.709-2.802	5.21934e-10
AC019205.1	ENSG00000229852	lncRNA	0.645	0.507-0.820	0.000350497
LINC01831	ENSG00000225765	lncRNA	2.700	2.097-3.477	1.39195e-14
AC068831.5	ENSG00000278514	lncRNA	1.552	1.220-1.973	0.000340936
ANKRD10-IT1	ENSG00000229152	lncRNA	0.740	0.581-0.943	0.0150128
AC009118.2	ENSG00000276131	lncRNA	1.357	1.067-1.726	0.012778
AL049539.1	ENSG00000275576	lncRNA	1.360	1.070-1.727	0.0118724
CHRM3-AS2	ENSG00000233355	lncRNA	1.921	1.506-2.449	1.45721e-07
LINC01645	ENSG00000224968	lncRNA	0.503	0.393-0.644	4.45371e-08
AP000781.1	ENSG00000254662	lncRNA	2.552	1.982-3.285	3.59761e-13
LINC02249	ENSG00000225930	lncRNA	1.965	1.539-2.509	6.13795e-08
RMDN2-AS1	ENSG00000235848	lncRNA	1.321	1.040-1.678	0.0225841
AC093567.1	ENSG00000267764	lncRNA	1.631	1.281-2.077	7.16027e-05
AC040896.1	ENSG00000276092	lncRNA	2.407	1.873-3.091	6.23646e-12
AC012313.5	ENSG00000268912	lncRNA	2.209	1.718-2.841	6.46489e-10
AC009121.4	ENSG00000263080	lncRNA	1.980	1.552-2.527	4.03636e-08
AL731533.2	ENSG00000273001	lncRNA	0.247	0.188-0.326	2.35047e-23
AC006116.5	ENSG00000267192	lncRNA	1.403	1.103-1.784	0.00581246
PPM1F-AS1	ENSG00000224086	lncRNA	0.424	0.329-0.546	3.00661e-11
AC096992.2	ENSG00000273486	lncRNA	0.492	0.383-0.631	2.27891e-08
AP001042.1	ENSG00000205622	lncRNA	2.152	1.681-2.754	1.12619e-09
PCOTH	ENSG00000205861	lncRNA	2.972	2.301-3.838	7.19714e-17
BX539320.1	ENSG00000278869	lncRNA	3.525	2.712-4.583	4.93357e-21
AC073848.1	ENSG00000251679	lncRNA	0.577	0.452-0.736	9.19335e-06
AL031770.1	ENSG00000230433	lncRNA	0.676	0.531-0.860	0.00141485
AC009690.2	ENSG00000261460	lncRNA	3.124	2.414-4.043	4.77251e-18
AC008731.1	ENSG00000261669	lncRNA	0.493	0.385-0.631	1.86637e-08
AP003721.3	ENSG00000256944	lncRNA	1.577	1.237-2.010	0.000232336
AC008906.1	ENSG00000248734	lncRNA	2.280	1.778-2.923	8.19512e-11
AL158163.1	ENSG00000270589	lncRNA	0.304	0.234-0.395	4.22005e-19
AL355916.1	ENSG00000232774	lncRNA	1.546	1.215-1.967	0.000394565
AL512328.1	ENSG00000244137	lncRNA	0.582	0.457-0.742	1.27996e-05
AC084782.1	ENSG00000259941	lncRNA	0.780	0.613-0.993	0.0436701
AL035427.1	ENSG00000270050	lncRNA	1.854	1.453-2.366	6.90159e-07
AP003117.1	ENSG00000270077	lncRNA	1.343	1.056-1.707	0.0159971
AC099518.4	ENSG00000261465	lncRNA	1.498	1.177-1.906	0.00100606
AL118508.1	ENSG00000230387	lncRNA	1.271	1.001-1.613	0.0489715
LINC02256	ENSG00000261064	lncRNA	2.471	1.918-3.183	2.58365e-12
AL118558.3	ENSG00000271780	lncRNA	0.323	0.249-0.418	1.52505e-17
AL590438.1	ENSG00000272235	lncRNA	1.734	1.361-2.210	8.59378e-06
AC008966.1	ENSG00000247796	lncRNA	0.624	0.490-0.796	0.000141441
AC092164.1	ENSG00000226833	lncRNA	0.388	0.301-0.500	2.06716e-13
AC243965.2	ENSG00000275552	lncRNA	0.523	0.410-0.668	1.95373e-07
LINC00944	ENSG00000256128	lncRNA	1.551	1.218-1.974	0.000366549
AP000919.1	ENSG00000265907	lncRNA	1.495	1.174-1.904	0.00109561
AL355974.2	ENSG00000276269	lncRNA	3.806	2.910-4.979	1.79761e-22
AF117829.1	ENSG00000251136	lncRNA	0.516	0.404-0.659	1.20841e-07
AC097359.2	ENSG00000270194	lncRNA	2.035	1.595-2.598	1.14774e-08
SEMA3F-AS1	ENSG00000235016	lncRNA	1.510	1.187-1.922	0.000799494
AP006545.1	ENSG00000260949	lncRNA	0.499	0.390-0.639	3.13076e-08
AL512631.1	ENSG00000271046	lncRNA	0.672	0.528-0.854	0.00119172
AC009063.3	ENSG00000261103	lncRNA	2.189	1.711-2.800	4.40204e-10
UBE2R2-AS1	ENSG00000235481	lncRNA	0.615	0.482-0.784	8.75222e-05
LINC00606	ENSG00000226567	lncRNA	1.326	1.043-1.685	0.0210272
ARMCX3-AS1	ENSG00000228275	lncRNA	0.622	0.489-0.792	0.000113927
AL022313.2	ENSG00000228719	lncRNA	1.687	1.323-2.153	2.5495e-05
SAP30-DT	ENSG00000272870	lncRNA	2.199	1.713-2.823	6.09589e-10
AC097634.3	ENSG00000277855	lncRNA	0.539	0.421-0.689	8.45292e-07
AC009495.3	ENSG00000235192	lncRNA	3.933	3.019-5.124	3.42632e-24
LINC02615	ENSG00000251432	lncRNA	0.616	0.481-0.790	0.000131197
Z82186.1	ENSG00000224715	lncRNA	0.605	0.474-0.773	5.75226e-05
AC093390.1	ENSG00000232057	lncRNA	0.763	0.600-0.970	0.0269933
AC034229.4	ENSG00000272417	lncRNA	0.624	0.489-0.797	0.000156264
AL031717.1	ENSG00000261207	lncRNA	0.633	0.497-0.807	0.000217692
AC010425.1	ENSG00000251189	lncRNA	0.585	0.460-0.745	1.40377e-05
AL645608.2	ENSG00000230699	lncRNA	0.304	0.235-0.394	1.73266e-19
AC025048.2	ENSG00000267248	lncRNA	0.643	0.505-0.820	0.000355502
AC090651.1	ENSG00000261219	lncRNA	0.699	0.550-0.889	0.00341622
AGAP2-AS1	ENSG00000255737	lncRNA	5.502	4.159-7.278	7.09757e-33
SLC9A3-AS1	ENSG00000225138	lncRNA	0.536	0.419-0.685	6.16749e-07
CHL1-AS1	ENSG00000234661	lncRNA	1.608	1.264-2.045	0.000108449
MUC12-AS1	ENSG00000227053	lncRNA	2.291	1.787-2.938	6.36974e-11
AL355922.1	ENSG00000136315	lncRNA	2.244	1.753-2.873	1.37793e-10
LINC01460	ENSG00000205334	lncRNA	0.710	0.557-0.905	0.00560607
AC020892.1	ENSG00000259241	lncRNA	0.410	0.319-0.526	3.22074e-12
AL445649.1	ENSG00000276740	lncRNA	0.483	0.377-0.618	7.30367e-09
AF111169.3	ENSG00000259081	lncRNA	0.518	0.406-0.662	1.35814e-07
AL121652.1	ENSG00000273165	lncRNA	0.534	0.418-0.682	5.24048e-07
AC079465.1	ENSG00000232633	lncRNA	1.763	1.384-2.246	4.41128e-06
AC005899.1	ENSG00000264083	lncRNA	0.774	0.608-0.984	0.0364232
AC011468.1	ENSG00000260160	lncRNA	1.712	1.340-2.188	1.726e-05
AC111152.2	ENSG00000259647	lncRNA	1.865	1.460-2.381	5.92097e-07
AC013553.3	ENSG00000277351	lncRNA	0.774	0.606-0.987	0.0392208
LINC01558	ENSG00000146521	lncRNA	1.816	1.424-2.316	1.53776e-06
DAAM2-AS1	ENSG00000235033	lncRNA	0.391	0.303-0.506	7.92854e-13
AC005821.1	ENSG00000265702	lncRNA	2.780	2.154-3.589	4.30349e-15
AC079612.1	ENSG00000196758	lncRNA	1.560	1.225-1.986	0.000309716
AC244034.2	ENSG00000261000	lncRNA	1.577	1.239-2.007	0.000216345
AL358075.1	ENSG00000226957	lncRNA	1.391	1.094-1.769	0.00704854
AL031123.1	ENSG00000226281	lncRNA	2.535	1.974-3.256	3.20697e-13
AL133284.1	ENSG00000230894	lncRNA	0.746	0.587-0.949	0.0167801
AL139384.2	ENSG00000277159	lncRNA	1.733	1.357-2.214	1.03936e-05
AC124283.3	ENSG00000262652	lncRNA	0.721	0.567-0.917	0.0076154
VPS13B-DT	ENSG00000253948	lncRNA	0.523	0.408-0.671	3.1703e-07
AC091917.2	ENSG00000248876	lncRNA	1.591	1.249-2.027	0.000169953
AC092849.1	ENSG00000241357	lncRNA	1.623	1.271-2.072	0.000102674
AC068338.2	ENSG00000260274	lncRNA	2.355	1.839-3.016	1.17562e-11
AGBL5-AS1	ENSG00000231636	lncRNA	0.648	0.509-0.826	0.000447872
LACTB2-AS1	ENSG00000246366	lncRNA	4.143	3.178-5.400	8.06718e-26
AC124854.1	ENSG00000249776	lncRNA	0.297	0.228-0.386	1.46536e-19
CBR3-AS1	ENSG00000236830	lncRNA	1.475	1.161-1.875	0.0014516
AC016888.1	ENSG00000266036	lncRNA	0.772	0.606-0.982	0.0351374
AC087379.1	ENSG00000254645	lncRNA	0.672	0.527-0.857	0.00134069
INKA2-AS1	ENSG00000227811	lncRNA	0.765	0.602-0.971	0.0279471
OSMR-AS1	ENSG00000249740	lncRNA	4.716	3.593-6.190	5.30126e-29
AC055733.2	ENSG00000250592	lncRNA	0.617	0.484-0.788	0.000108869
AL157756.1	ENSG00000254718	lncRNA	1.288	1.014-1.636	0.0381587
AC010999.1	ENSG00000275343	lncRNA	1.651	1.296-2.102	4.84309e-05
AC243772.2	ENSG00000233030	lncRNA	1.608	1.258-2.055	0.000146395
AL139260.1	ENSG00000228436	lncRNA	1.664	1.306-2.120	3.7323e-05
LINC00501	ENSG00000203645	lncRNA	0.629	0.494-0.802	0.00018117
LINC01877	ENSG00000238217	lncRNA	0.548	0.428-0.702	1.94221e-06
AC097713.1	ENSG00000228162	lncRNA	2.961	2.283-3.840	2.76153e-16
AC023825.2	ENSG00000260145	lncRNA	1.664	1.305-2.123	4.06053e-05
AL133410.1	ENSG00000227388	lncRNA	0.555	0.434-0.710	2.72247e-06
BX324167.2	ENSG00000279954	lncRNA	0.349	0.270-0.452	1.10338e-15
LINC01778	ENSG00000223382	lncRNA	2.686	2.091-3.451	1.0672e-14
AC068643.1	ENSG00000257703	lncRNA	0.345	0.268-0.445	1.44774e-16
AC114760.2	ENSG00000272211	lncRNA	0.431	0.337-0.552	2.47211e-11
AC007541.1	ENSG00000260329	lncRNA	0.565	0.443-0.721	4.54984e-06
LINC02244	ENSG00000259590	lncRNA	1.329	1.046-1.688	0.0197935
CNIH3-AS1	ENSG00000229400	lncRNA	2.676	2.077-3.447	2.6201e-14
AL359922.2	ENSG00000265194	lncRNA	0.430	0.336-0.551	2.622e-11
AC125807.2	ENSG00000250899	lncRNA	1.965	1.531-2.523	1.1527e-07
AL133371.1	ENSG00000258642	lncRNA	0.556	0.436-0.709	2.20228e-06
AL355990.2	ENSG00000235526	lncRNA	0.613	0.481-0.782	7.91732e-05
POT1-AS1	ENSG00000224897	lncRNA	1.428	1.121-1.818	0.0039124
AL359878.2	ENSG00000229869	lncRNA	0.369	0.286-0.476	1.47693e-14
B3GALT5-AS1	ENSG00000184809	lncRNA	2.383	1.850-3.069	1.74422e-11
AL358852.1	ENSG00000278899	lncRNA	1.531	1.204-1.946	0.000511356
AC113615.1	ENSG00000251408	lncRNA	0.649	0.510-0.827	0.000473807
PLA2G4E-AS1	ENSG00000246740	lncRNA	1.392	1.095-1.769	0.00687884
LINC02701	ENSG00000250508	lncRNA	0.749	0.590-0.951	0.017787
AC107068.1	ENSG00000259959	lncRNA	0.558	0.438-0.712	2.64262e-06
AC079174.2	ENSG00000277715	lncRNA	0.499	0.389-0.641	5.38013e-08
AP003068.1	ENSG00000254501	lncRNA	1.275	1.003-1.620	0.0471986
AL031055.1	ENSG00000271784	lncRNA	3.896	2.981-5.090	2.16585e-23
ATP11A-AS1	ENSG00000232684	lncRNA	1.299	1.022-1.652	0.0327386
EIPR1-IT1	ENSG00000224885	lncRNA	0.537	0.421-0.684	5.21349e-07
TNRC6C-AS1	ENSG00000204282	lncRNA	0.622	0.487-0.793	0.000130708
AL135744.1	ENSG00000260830	lncRNA	0.635	0.499-0.809	0.000228822
AL512274.1	ENSG00000261068	lncRNA	1.713	1.343-2.184	1.43869e-05
AC011444.2	ENSG00000267262	lncRNA	1.564	1.229-1.990	0.000278637
ZKSCAN2-DT	ENSG00000274925	lncRNA	0.632	0.493-0.810	0.000293539
LINC01770	ENSG00000225285	lncRNA	3.187	2.462-4.125	1.34561e-18
AC244517.11	ENSG00000280029	lncRNA	0.696	0.548-0.885	0.00308265
CEROX1	ENSG00000260807	lncRNA	0.256	0.196-0.335	1.32359e-23
AC004801.6	ENSG00000276814	lncRNA	1.550	1.215-1.977	0.000421376
AL118523.1	ENSG00000229976	lncRNA	0.417	0.325-0.535	5.99328e-12
AC097658.2	ENSG00000250969	lncRNA	0.504	0.393-0.645	5.18231e-08
AC109492.1	ENSG00000249061	lncRNA	1.693	1.325-2.162	2.49299e-05
AL139383.1	ENSG00000230490	lncRNA	2.547	1.979-3.276	3.5545e-13
ZNF252P-AS1	ENSG00000255559	lncRNA	0.477	0.372-0.613	6.46246e-09
LINC01516	ENSG00000231422	lncRNA	0.605	0.475-0.771	4.77596e-05
AL353150.1	ENSG00000224945	lncRNA	1.605	1.261-2.042	0.000120883
LINC02047	ENSG00000239454	lncRNA	0.276	0.212-0.359	9.75318e-22
AC097359.3	ENSG00000271653	lncRNA	0.708	0.556-0.902	0.00522565
LINC02115	ENSG00000248757	lncRNA	0.481	0.374-0.617	9.49621e-09
PARP11-AS1	ENSG00000256862	lncRNA	0.436	0.341-0.558	4.3858e-11
AC020908.3	ENSG00000269066	lncRNA	1.397	1.099-1.776	0.00626452
RUVBL1-AS1	ENSG00000239608	lncRNA	0.747	0.588-0.949	0.0169424
LINC01574	ENSG00000248859	lncRNA	1.356	1.066-1.723	0.0129372
ID2-AS1	ENSG00000235092	lncRNA	0.281	0.215-0.366	6.52737e-21
C2-AS1	ENSG00000281756	lncRNA	1.755	1.375-2.241	6.43876e-06
AF001548.1	ENSG00000263065	lncRNA	0.778	0.611-0.991	0.041919
LINC01341	ENSG00000227953	lncRNA	1.508	1.184-1.922	0.00089149
AC008124.1	ENSG00000273015	lncRNA	0.361	0.280-0.467	5.71776e-15
AL078587.1	ENSG00000231081	lncRNA	1.404	1.104-1.785	0.00566664
AC005332.1	ENSG00000265100	lncRNA	1.518	1.191-1.934	0.00075675
AC025165.5	ENSG00000270039	lncRNA	0.533	0.416-0.682	5.95825e-07
ARIH2OS	ENSG00000221883	lncRNA	1.337	1.053-1.698	0.0171258
LINC01393	ENSG00000225535	lncRNA	1.977	1.545-2.531	6.29398e-08
AL590705.1	ENSG00000203279	lncRNA	1.477	1.159-1.881	0.00158998
AC015727.1	ENSG00000263220	lncRNA	0.632	0.496-0.804	0.00018624
LINC00106	ENSG00000236871	lncRNA	0.742	0.582-0.947	0.0162393
LINC01842	ENSG00000267147	lncRNA	5.680	4.253-7.586	5.92071e-32
AC010501.2	ENSG00000271714	lncRNA	0.521	0.407-0.666	2.17123e-07
GUSBP11	ENSG00000228315	lncRNA	0.533	0.412-0.690	1.73359e-06
AL359399.1	ENSG00000258748	lncRNA	0.340	0.263-0.438	9.82931e-17
AC010998.2	ENSG00000271670	lncRNA	0.436	0.340-0.560	7.04814e-11
AC005476.2	ENSG00000259146	lncRNA	2.544	1.986-3.258	1.45104e-13
AL591242.1	ENSG00000242973	lncRNA	0.576	0.450-0.737	1.0951e-05
DHRS4-AS1	ENSG00000215256	lncRNA	0.751	0.591-0.956	0.0198406
STPG3-AS1	ENSG00000275549	lncRNA	0.639	0.501-0.814	0.000295742
LINC02827	ENSG00000236908	lncRNA	1.816	1.424-2.317	1.50472e-06
PTGER4P2-CDK2AP2P2	ENSG00000275450	lncRNA	0.617	0.485-0.785	8.32588e-05
LINC02656	ENSG00000212743	lncRNA	0.467	0.364-0.600	2.32775e-09
AC092903.2	ENSG00000248787	lncRNA	1.866	1.462-2.382	5.54934e-07
AC245060.5	ENSG00000274422	lncRNA	0.302	0.232-0.394	5.64374e-19
AL031587.4	ENSG00000273214	lncRNA	0.478	0.372-0.613	6.72181e-09
TMLHE-AS1	ENSG00000224533	lncRNA	1.617	1.270-2.059	9.77855e-05
LINC02283	ENSG00000248184	lncRNA	0.249	0.191-0.325	1.31363e-24
AC020907.4	ENSG00000271032	lncRNA	1.997	1.560-2.557	4.18577e-08
AC080013.3	ENSG00000271778	lncRNA	0.510	0.398-0.654	1.18633e-07
MYOSLID	ENSG00000229647	lncRNA	3.145	2.430-4.070	3.1463e-18
GIHCG	ENSG00000257698	lncRNA	1.665	1.306-2.121	3.76084e-05
AC074029.3	ENSG00000274124	lncRNA	0.606	0.475-0.773	5.46949e-05
LINC01700	ENSG00000232837	lncRNA	0.574	0.450-0.732	7.94086e-06
AL031846.2	ENSG00000279833	lncRNA	0.479	0.373-0.615	7.23419e-09
TBC1D8-AS1	ENSG00000272902	lncRNA	0.688	0.541-0.875	0.00224725
AC100793.4	ENSG00000273650	lncRNA	0.515	0.401-0.661	1.8995e-07
AL162731.1	ENSG00000275297	lncRNA	0.663	0.520-0.844	0.000838768
AC019129.2	ENSG00000273106	lncRNA	0.677	0.532-0.861	0.00151505
AC004923.4	ENSG00000255306	lncRNA	1.379	1.085-1.753	0.00860607
AC099850.1	ENSG00000224738	lncRNA	0.698	0.549-0.886	0.00317726
AC005746.3	ENSG00000273982	lncRNA	0.698	0.549-0.888	0.00347307
ALG1L9P	ENSG00000248671	lncRNA	0.407	0.315-0.526	5.51968e-12
AC026790.1	ENSG00000271892	lncRNA	0.328	0.252-0.428	2.05904e-16
STARD7-AS1	ENSG00000204685	lncRNA	2.944	2.279-3.803	1.42884e-16
AL359317.2	ENSG00000258957	lncRNA	0.392	0.305-0.505	3.0212e-13
PIK3CD-AS2	ENSG00000231789	lncRNA	4.338	3.303-5.699	5.22046e-26
NRIR	ENSG00000225964	lncRNA	2.148	1.669-2.764	2.90412e-09
STK4-AS1	ENSG00000227477	lncRNA	2.270	1.761-2.928	2.61673e-10
AC026369.2	ENSG00000256694	lncRNA	2.515	1.963-3.221	2.88927e-13
AL357054.3	ENSG00000271911	lncRNA	0.496	0.386-0.636	3.23671e-08
AC246680.1	ENSG00000230186	lncRNA	1.430	1.125-1.818	0.00350858
DUBR	ENSG00000243701	lncRNA	1.341	1.056-1.704	0.0160598
AP000317.1	ENSG00000214955	lncRNA	1.383	1.089-1.758	0.00794679
SPATA3-AS1	ENSG00000238062	lncRNA	1.283	1.009-1.631	0.0418836
GEMIN7-AS1	ENSG00000267348	lncRNA	1.635	1.284-2.082	6.68813e-05
IQCA1-AS1	ENSG00000232893	lncRNA	0.635	0.498-0.808	0.00023022
NALCN-AS1	ENSG00000233009	lncRNA	0.596	0.467-0.760	3.09124e-05
AL513477.2	ENSG00000272420	lncRNA	0.757	0.594-0.966	0.0250278
LINC00499	ENSG00000251372	lncRNA	0.619	0.486-0.789	0.000104481
AC093484.4	ENSG00000266651	lncRNA	1.429	1.123-1.818	0.00363025
PROX1-AS1	ENSG00000230461	lncRNA	0.510	0.399-0.652	6.9401e-08
LINC02035	ENSG00000273033	lncRNA	0.568	0.445-0.724	5.02383e-06
AC092614.1	ENSG00000227542	lncRNA	1.421	1.118-1.807	0.00410874
AC009041.3	ENSG00000276931	lncRNA	1.757	1.376-2.243	6.21158e-06
LINC01995	ENSG00000244247	lncRNA	3.501	2.683-4.568	2.64974e-20
AC078923.1	ENSG00000258077	lncRNA	1.341	1.055-1.705	0.0165894
AL121839.2	ENSG00000260711	lncRNA	2.381	1.859-3.051	6.70194e-12
AC010978.1	ENSG00000235522	lncRNA	2.223	1.731-2.855	3.99433e-10
LINC00324	ENSG00000178977	lncRNA	2.920	2.252-3.786	6.12484e-16
AC048344.4	ENSG00000277342	lncRNA	1.935	1.515-2.472	1.21828e-07
AC036108.2	ENSG00000261054	lncRNA	1.511	1.188-1.923	0.000782375
AC016773.2	ENSG00000270195	lncRNA	1.377	1.082-1.753	0.00926419
AC007349.4	ENSG00000272984	lncRNA	0.396	0.308-0.509	5.03444e-13
AL035530.2	ENSG00000271913	lncRNA	0.224	0.170-0.294	6.77764e-27
AC024896.1	ENSG00000247903	lncRNA	0.772	0.607-0.983	0.0358633
HGC6.3	ENSG00000235994	lncRNA	1.612	1.268-2.051	9.91966e-05
AC012360.3	ENSG00000272994	lncRNA	0.586	0.460-0.747	1.59729e-05
HOXC-AS2	ENSG00000250133	lncRNA	5.011	3.772-6.657	9.80533e-29
AC002116.2	ENSG00000267698	lncRNA	3.827	2.919-5.018	2.69632e-22
AC063962.1	ENSG00000272748	lncRNA	0.578	0.453-0.738	1.04747e-05
AC015983.2	ENSG00000234418	lncRNA	0.505	0.394-0.647	6.49858e-08
AL391834.2	ENSG00000273226	lncRNA	0.228	0.174-0.299	1.29667e-26
AC093535.1	ENSG00000250602	lncRNA	0.489	0.381-0.626	1.50087e-08
AC096541.1	ENSG00000225028	lncRNA	1.614	1.268-2.055	0.000102073
AC109927.1	ENSG00000250195	lncRNA	1.315	1.035-1.672	0.0252073
AC009226.1	ENSG00000223725	lncRNA	1.922	1.506-2.453	1.55697e-07
AC007878.1	ENSG00000281195	lncRNA	0.680	0.535-0.865	0.00167494
AC018529.2	ENSG00000278330	lncRNA	2.319	1.809-2.973	3.17722e-11
AL021368.2	ENSG00000272316	lncRNA	0.338	0.261-0.436	7.93301e-17
AC093585.1	ENSG00000229996	lncRNA	0.679	0.534-0.864	0.00159993
AC005261.3	ENSG00000268713	lncRNA	1.783	1.396-2.276	3.49204e-06
PHKA2-AS1	ENSG00000237836	lncRNA	1.965	1.537-2.511	6.79433e-08
AL133371.3	ENSG00000259130	lncRNA	0.446	0.348-0.573	2.39304e-10
AC010186.3	ENSG00000257027	lncRNA	2.086	1.625-2.677	7.98427e-09
LINC01752	ENSG00000224961	lncRNA	1.895	1.486-2.416	2.48189e-07
AC018647.2	ENSG00000271122	lncRNA	1.775	1.388-2.272	4.96952e-06
EBLN3P	ENSG00000281649	lncRNA	0.715	0.562-0.908	0.00594683
AC004012.1	ENSG00000233942	lncRNA	1.635	1.285-2.082	6.42192e-05
AC018755.4	ENSG00000273837	lncRNA	1.769	1.387-2.255	4.26512e-06
FP671120.7	ENSG00000281383	lncRNA	2.841	2.205-3.662	7.28267e-16
CEBPA-DT	ENSG00000267296	lncRNA	0.522	0.408-0.667	2.08334e-07
AF129075.1	ENSG00000231125	lncRNA	1.293	1.017-1.644	0.036209
AC005383.1	ENSG00000275024	lncRNA	0.429	0.335-0.550	2.7034e-11
AL512353.1	ENSG00000228192	lncRNA	2.942	2.263-3.825	7.81904e-16
LMO7DN	ENSG00000178734	lncRNA	2.314	1.806-2.966	3.42591e-11
AC100803.3	ENSG00000261655	lncRNA	1.584	1.243-2.017	0.000195422
AC103855.2	ENSG00000254746	lncRNA	0.581	0.454-0.743	1.49877e-05
SPATA41	ENSG00000189419	lncRNA	0.561	0.440-0.716	3.2527e-06
TMEM30A-DT	ENSG00000225793	lncRNA	0.696	0.548-0.883	0.00288935
AL589843.1	ENSG00000224848	lncRNA	1.511	1.187-1.923	0.000789498
AL132655.2	ENSG00000268649	lncRNA	1.306	1.027-1.661	0.0297644
AL161645.1	ENSG00000278518	lncRNA	0.304	0.234-0.396	6.59521e-19
MIR3659HG	ENSG00000224592	lncRNA	1.706	1.340-2.173	1.50494e-05
LINC02802	ENSG00000232527	lncRNA	1.672	1.314-2.128	2.90318e-05
AC061992.2	ENSG00000266970	lncRNA	4.667	3.537-6.159	1.34058e-27
AF111169.2	ENSG00000259058	lncRNA	0.771	0.606-0.982	0.0352445
AL035078.1	ENSG00000254584	lncRNA	1.369	1.075-1.743	0.0108447
AC022960.1	ENSG00000263924	lncRNA	0.728	0.573-0.926	0.00976934
AC084117.1	ENSG00000256006	lncRNA	2.736	2.116-3.539	1.72913e-14
ZNF32-AS2	ENSG00000230565	lncRNA	0.526	0.411-0.672	2.81624e-07
AC010132.4	ENSG00000261019	lncRNA	0.355	0.274-0.460	4.96768e-15
AL109936.3	ENSG00000271420	lncRNA	2.549	1.986-3.270	1.88741e-13
AC091885.2	ENSG00000251294	lncRNA	0.478	0.374-0.612	4.90872e-09
LINC00535	ENSG00000246662	lncRNA	0.742	0.584-0.942	0.0141885
MORC2-AS1	ENSG00000235989	lncRNA	0.515	0.403-0.659	1.2383e-07
AC093523.1	ENSG00000249335	lncRNA	1.699	1.333-2.166	1.89089e-05
AL031058.1	ENSG00000261189	lncRNA	1.744	1.367-2.224	7.63801e-06
AC002401.2	ENSG00000250282	lncRNA	0.663	0.522-0.842	0.000759979
AC008443.2	ENSG00000248103	lncRNA	0.672	0.528-0.855	0.00123985
AL645940.1	ENSG00000272217	lncRNA	1.381	1.086-1.757	0.00855494
AC114811.2	ENSG00000260641	lncRNA	0.509	0.397-0.652	9.0024e-08
AC103681.2	ENSG00000254664	lncRNA	0.528	0.413-0.675	3.56115e-07
AL133297.1	ENSG00000260954	lncRNA	1.424	1.119-1.811	0.00400576
AC026471.3	ENSG00000260740	lncRNA	0.574	0.450-0.732	8.09892e-06
LINC00958	ENSG00000251381	lncRNA	1.446	1.137-1.839	0.00263025
AC007128.1	ENSG00000229970	lncRNA	1.449	1.140-1.842	0.00243038
ALG13-AS1	ENSG00000229487	lncRNA	0.766	0.603-0.974	0.0294112
MSH2-OT1	ENSG00000235760	lncRNA	0.468	0.366-0.599	1.72007e-09
ADPGK-AS1	ENSG00000260898	lncRNA	1.362	1.072-1.731	0.011312
AC008592.1	ENSG00000250362	lncRNA	1.401	1.101-1.783	0.00605066
ELOA-AS1	ENSG00000236810	lncRNA	2.388	1.858-3.069	1.05647e-11
AL158212.2	ENSG00000233547	lncRNA	0.365	0.281-0.473	3.38818e-14
AC026992.2	ENSG00000261634	lncRNA	0.353	0.273-0.457	1.97738e-15
ZNF22-AS1	ENSG00000165511	lncRNA	0.633	0.498-0.805	0.000191517
MAP3K2-DT	ENSG00000236682	lncRNA	1.275	1.003-1.620	0.0471073
AC117453.1	ENSG00000223930	lncRNA	0.553	0.434-0.705	1.72217e-06
LINC00595	ENSG00000230417	lncRNA	1.725	1.354-2.197	1.0136e-05
HM13-IT1	ENSG00000235313	lncRNA	1.563	1.229-1.988	0.000271838
AC006026.3	ENSG00000234286	lncRNA	2.948	2.280-3.813	1.70092e-16
AL512625.2	ENSG00000229422	lncRNA	0.324	0.251-0.418	3.31708e-18
AL133330.1	ENSG00000251194	lncRNA	1.963	1.536-2.508	7.05533e-08
AC068790.4	ENSG00000270048	lncRNA	0.641	0.505-0.815	0.00028047
AC008554.1	ENSG00000269043	lncRNA	0.559	0.437-0.715	3.43431e-06
CRYZL2P-SEC16B	ENSG00000254154	lncRNA	2.401	1.868-3.085	7.59182e-12
AP001160.2	ENSG00000267811	lncRNA	1.567	1.231-1.994	0.000265489
AC093866.1	ENSG00000251095	lncRNA	1.693	1.330-2.156	1.94761e-05
AL137798.1	ENSG00000271732	lncRNA	1.324	1.042-1.682	0.021714
AC013402.1	ENSG00000230690	lncRNA	1.834	1.440-2.335	8.74972e-07
AL512343.2	ENSG00000272562	lncRNA	0.417	0.324-0.538	1.59948e-11
AC079907.1	ENSG00000257222	lncRNA	1.279	1.006-1.625	0.0447166
AC095032.1	ENSG00000224613	lncRNA	0.777	0.612-0.986	0.0381738
TPT1-AS1	ENSG00000170919	lncRNA	0.621	0.488-0.791	0.000111335
UBXN10-AS1	ENSG00000225986	lncRNA	1.668	1.311-2.122	3.08593e-05
AC009126.1	ENSG00000247121	lncRNA	0.481	0.375-0.616	7.26809e-09
LINC02324	ENSG00000255002	lncRNA	2.431	1.895-3.120	2.81257e-12
AC092718.1	ENSG00000245059	lncRNA	0.673	0.528-0.857	0.00130985
AC126177.3	ENSG00000257398	lncRNA	0.420	0.327-0.539	8.77066e-12
AC002398.2	ENSG00000267328	lncRNA	4.519	3.453-5.913	4.1714e-28
AC012442.2	ENSG00000243389	lncRNA	0.682	0.535-0.868	0.00184558
PPP1R12A-AS1	ENSG00000257557	lncRNA	0.438	0.342-0.562	8.3656e-11
AC005840.4	ENSG00000276718	lncRNA	1.465	1.152-1.863	0.00187708
NNT-AS1	ENSG00000248092	lncRNA	0.448	0.349-0.575	3.0666e-10
AC116407.2	ENSG00000277511	lncRNA	1.406	1.103-1.793	0.00597131
AL355802.3	ENSG00000271754	lncRNA	1.680	1.317-2.142	2.91704e-05
ELDR	ENSG00000280890	lncRNA	4.149	3.152-5.461	3.40069e-24
LINC00463	ENSG00000234056	lncRNA	0.374	0.289-0.483	5.52073e-14
AL158847.1	ENSG00000241720	lncRNA	0.286	0.220-0.371	5.48163e-21
MIR503HG	ENSG00000223749	lncRNA	1.274	1.003-1.618	0.0471607
AC006441.1	ENSG00000263466	lncRNA	1.641	1.289-2.088	5.70426e-05
KCNIP1-OT1	ENSG00000253647	lncRNA	1.439	1.132-1.830	0.00297142
AC012065.2	ENSG00000269976	lncRNA	0.353	0.272-0.458	4.38092e-15
TMSB15B-AS1	ENSG00000231728	lncRNA	0.734	0.578-0.933	0.01153
AP002761.4	ENSG00000260401	lncRNA	2.183	1.707-2.791	4.8475e-10
AC093627.5	ENSG00000242474	lncRNA	1.272	1.002-1.615	0.0479226
AL358334.3	ENSG00000258745	lncRNA	3.541	2.722-4.606	4.21581e-21
MGAT3-AS1	ENSG00000227188	lncRNA	0.485	0.379-0.620	7.75701e-09
BAALC-AS1	ENSG00000247081	lncRNA	2.449	1.908-3.144	2.02914e-12
DIRC3	ENSG00000231672	lncRNA	2.848	2.194-3.698	3.95119e-15
MIR210HG	ENSG00000247095	lncRNA	2.545	1.984-3.266	2.0609e-13
AL157871.5	ENSG00000258904	lncRNA	0.749	0.589-0.952	0.0182974
AC020978.7	ENSG00000263276	lncRNA	1.556	1.222-1.981	0.000337732
AC010735.2	ENSG00000272622	lncRNA	0.776	0.611-0.985	0.0373166
AL359881.1	ENSG00000269978	lncRNA	0.677	0.530-0.866	0.00188133
[truncated: 3,271 more rows]
