# Supplementary material for: Micropeptide AF127577.4-ORF hidden in a lncRNA diminishes glioblastoma cell proliferation via the modulation of ERK2/METTL3 interaction
Source: Sci Rep. 2024 May 27;14:12090. doi: 10.1038/s41598-024-62710-y (PMC11130299; doi:10.1038/s41598-024-62710-y)
Supplement: Supplementary file 8 — Supplementary Information 8. [file 41598_2024_62710_MOESM8_ESM.xlsx]

## Sheet: Sheet1
Supplementary Table S6. The 473 proteins only in the Flag group.
LRRC47
MRPS12
LSR
PPIH
ARL2
FHOD1
SCYL1
ARIH1
NSMCE2
POLD3
DHX16
SPTLC1
THOC6
EIF4A2
RPS21
MBD1
RRM2
POLR2C
HAUS6
VWA8
HNRNPH2
UBAC2
EIF2A
GYS1
DCP1A
RMDN3
STAU2
SPTBN2
CAMSAP3
SMNDC1
EP300
NOL6
COPZ1
CTU1
ARIH2
NAMPT
RBM45
ZMYND8
SBF1
AKAP8
SRRM2
ALDH1L2
LLGL2
DHRS7B
TRMT6
SEH1L
PPP4C
KRT15
YWHAH
SEPTIN2
MAGOH
DCAF13
YTHDF1
NGDN
SDHB
CDK7
MYL6
PARS2
MRPS6
PGS1
ESYT2
ZNF346
DDX55
CCDC124
MRPL55
EGLN1
SHPK
ACTN4
EIF2B4
HDAC1
PFKL
AP1B1
SRSF6
SMARCA4
KIF5B
RBM22
RBM8A
TP53
SNTB2
DDX49
NOL10
SNRPF
GLDC
STUB1
GAPVD1
RRP15
GTPBP6
TMEM214
SNRNP40
NCAPH
ESD
FAR1
TMTC3
PSMD7
EEF1E1
KLC1
XAB2
TOMM22
NUDT21
FAM98A
MYH3
DBR1
WDR11
FAM120A
SMARCC1
MCAT
BLVRB
SARS2
PABPN1
MECR
ACTR3B
MCM4
PSME3
EIF3K
QARS1
FIP1L1
H1-0
APRT
NUFIP2
ATIC
ERH
BAG2
HNRNPUL2
U2SURP
CHTOP
LARP4B
H1-10
YTHDF2
CPOX
MRPL58
IK
CYFIP2
NT5DC2
ERAL1
MFAP1
SART1
HP1BP3
SF3A1
MAPK3
PAPOLA
DDX47
SF3B4
CSE1L
NUMA1
LSM12
MRPL19
MAPK1
MRPL4
PURA
RPA2
PFKP
SNRNP70
TIAL1
RPUSD3
U2AF1
LAMC1
FXR2
IRS4
PDE12
RRBP1
SCAF4
MRPL22
WDR18
FKBP4
FHL1
RBM15
NARS1
SGPL1
LUC7L2
PUS1
GAR1
LYAR
MRPL14
PLOD1
MRPS31
PSMC2
SNRPB2
TSG101
KPNA1
ACADSB
KIF20A
SMARCD1
CUL1
RBM25
SFXN4
RCN2
PSMD12
DDX46
SEC24A
ARCN1
GMPPA
THYN1
GSPT1
GEMIN2
SMC3
RGPD3
SF3A2
DCAKD
NADK2
MRPL38
MARK2
AP2B1
VPS35
SEC24B
RAVER1
PEF1
CSTF3
NCBP3
MRPL10
AGAP3
MGME1
TBCB
TDRD3
MRPS21
MRPL27
IMPDH1
CAPZA2
PLK1
SP1
CEP170
EIF2AK2
EIF4E2
CALU
VARS1
SRPK2
ESYT1
CSNK1A1
SMARCA2
SUCLG1
PPHLN1
MRPS10
HMGCL
METTL3
STT3A
PRPF40A
DEK
AIMP1
DHX8
NCAPD2
CARM1
FOXRED1
WDR26
RTN4
SRPRB
MRPL2
HBS1L
NUP155
USO1
FAU
ACADS
CD2BP2
NCOA5
HAT1
TBL2
HCFC1
TNPO1
MSH6
MTA2
B3GALT6
CPSF4
ERC1
ALDH9A1
UBTF
WDR59
LIN7B
PATL1
TTLL12
NDC1
ZC3H11A
ATP6V1B2
SH3GL1
YTHDF3
WDR12
CPNE1
ZCCHC8
PNN
CYB5R1
HSDL1
CDC27
RHOT1
ALDH3A2
EMG1
RRP1
ZC3H15
KHDRBS3
RAB13
GYG1
CBX3
ANKHD1
NUP133
CAMK2B
PPM1G
HYOU1
CSTF1
KIF2A
DDX50
TRMT5
ACAA2
NSUN5
TRMT1
HK2
SUN2
SLC27A4
ZADH2
METTL8
SEC16A
DCTN4
GPD2
GEMIN5
EIF5B
SLC39A7
SAMHD1
PAWR
RNH1
MRPL54
RBBP6
TMEM11
CDC37
GEMIN4
KLC2
DECR2
LAMB1
PC
RAE1
DDX52
NCKAP1
TIMM29
LPCAT1
SUCLG2
PPP2R2C
RDH14
ACIN1
MRPL43
RPRD1B
TRMT61B
EHD4
NME6
UPF3B
TPP2
SORD
METTL2B
EMC2
NDUFA12
AHCYL1
ZNF207
MEX3D
HDGFL2
NEK9
CC2D1A
LIG3
RFC1
ZNF691
EPB41L3
PFKFB2
DHX38
CLN6
EXOSC2
GTPBP10
ARID1B
G6PD
UBA2
PITRM1
COA7
HNRNPLL
PFAS
NEMF
P4HA1
RRM1
UTP14A
LARP7
MRPS33
CYFIP1
ZNF787
L1RE1
PNO1
AGPS
CSTF2
PKN2
POGZ
CDK8
KCTD3
SLC25A14
PHKG2
SEPTIN7
HMGB3
NLRX1
UBR5
ZC3H13
PPM1F
OXNAD1
RPA3
COPB1
LLGL1
TRIM3
RRP8
SLC7A5
ACTR1B
ALDH2
SMCHD1
UBA3
NUP62
AAMP
FLOT1
BUD31
CTBP1
CNOT1
RAD18
DNAJB12
SASS6
FKBP3
PTBP3
APTX
SNX27
STK26
PPFIA1
MTCH1
THOC2
SKIV2L
METTL15
HSPA4L
GTF2F2
PPP1R12A
NOP53
POLR1A
ARMT1
RAB29
PRORP
WTAP
HDAC2
MYO6
STXBP3
MYO1E
DNAJC3
HSD17B8
GCN1
TARBP1
DHX37
NOC4L
SUGP2
CDK9
LUZP1
SEPTIN11
SCAMP3
ANLN
DHX33
AP3B1
PDS5A
C8orf33
RBM17
NDUFA9
PLOD3
CLU
UBAP2
AGO2
RNASEH2A
RBM33
CHD7
POLG
GATAD2A
LAS1L
PNKP
NUP50
RBM34
PPP1CA
GRHPR
REPIN1
YTHDC2
SRSF5
RRP7A
ACTN1
HEXB
CCAR2
NUP153
